# Supplementary material for: Interactome analysis of Bag-1 isoforms reveals novel interaction partners in endoplasmic reticulum-associated degradation
Source: PLoS One. 2021 Aug 24;16(8):e0256640. doi: 10.1371/journal.pone.0256640 (PMC8384158; doi:10.1371/journal.pone.0256640)
Supplement: S1 Table — (XLSX) [file pone.0256640.s010.xlsx]

## Sheet: PRISM BES
Table S1: Binding energy scores of Bag-1 mutants
Bag-1	Interaction partner	PRISM Binding Energy Score (BES)
		Wild Type	R161D	R162E	R193D	I103K
BAG Domain	CHIP	-32.72	-10.40	NI	-14.10	-
	HSP70A NBD	-84.41	-45.28	-53.41	-52.09	-
	HSP70A SBD	-31.14	-8.55	-3.42	-14.84	-
	HSP90A	-25.37	-4.65	NI	NI	-
	HSP90B	-30.15	-11.42	-24.87	-19.18	-
	PSMD2	-47.40	NI	NI	NI	-
	VCP/p97	-37.71	NI	NI	NI	-
	CALR	-20.97	NI	NI	NI	-
	CANX	-47.28	-28.67	-42.08	-25.57	-
	HSPA5 NBD	-23.51	NI	NI	NI	-
	HSPA5 SBD	-44.59	-15.51	-24.59	-16.48	-
	PDIA3	-31.54	NI	NI	-42.84	-
UbL Domain	Rpn1 (PSMD2)	-15.74	-	-	-	-10.18
	RAD23B UbL Domain	-21.72	-	-	-	NI
	RAD23B UBA2 Domain	-31.12	-	-	-	NI
	CALR	-28.60	-	-	-	-19.44
NI: No interaction found using that template interface
NBD: Nucleotide Binding Domain
SBD: Substrate Binding Domain
UbL: Ubiquitin-like

## Sheet: Primer sequences
Table S1: Primers used for site-directed mutagenesis
Mutation	Primer name	Primer sequence
R161D	R161D Forward	5'-GAAGCTCTCTGCAAACTTGATGACAGAGTAAAAGCCACAATAGAG-3'
	R161D Reverse	5'-CTCTATTGTGGCTTTTACTCTGTCATCAAGTTTGCAGAGAGCTTC-3'
R162E	R162E Forward	5'-ACTTGATAGGGAGGTAAAAGCCACAATAGAG-3'
	R162E Reverse	5'-TTGCAGAGAGCTTCAGCT-3'
R193D	R193D Forward	5'-TAGATTGAAAGATAAAGGCTTGGTAAAAAAG-3'
	R193D Reverse	5'-CTGTCTTTGAAATTTTCTGG-3'
I103K	I103K Forward	5'-GGTCATGTTAAAGGGGAAAAAGAACAG-3'
	I103K Reverse	5'-CGGCAACCATCTTGTATTC-3'
