# Supplementary material for: Interactome analysis of Bag-1 isoforms reveals novel interaction partners in endoplasmic reticulum-associated degradation
Source: PLoS One. 2021 Aug 24;16(8):e0256640. doi: 10.1371/journal.pone.0256640 (PMC8384158; doi:10.1371/journal.pone.0256640)
Supplement: S2 Table — (XLSX) [file pone.0256640.s011.xlsx]

## Sheet: PDB IDs
Table S2: PDB IDs used in in silico analysis
Gene	Protein	PDB ID
BAG1	BAG family molecular chaperone regulator 1 (Bag-1) BAG Domain	1HX1, 5AQM, 5AQV
BAG1	BAG family molecular chaperone regulator 1 (Bag-1) Ubiquitin-like Domain	1WXV
HSPA5	Endoplasmic reticulum chaperone BiP Nucleotide Binding Domain	3IUC
HSPA5	Endoplasmic reticulum chaperone BiP Substrate Binding Domain	5E85
CALR	Calreticulin	6ENY
CANX	Calnexin	Homology Model
HSP90AA1	Heat shock protein HSP 90-alpha (Hsp90A)	2YI5
HSP90AB1	Heat shock protein HSP 90-beta (Hsp90B)	1UYM
HSPA1A	Heat shock 70 kDa protein 1A (Hsp70A) Nucleotide Binding Domain	3A8Y, 3FZF
HSPA1A	Heat shock 70 kDa protein 1A (Hsp70A) Substrate Binding Domain	4PO2
PDIA3	Protein disulfide-isomerase A3	2H8L
PSMD2	26S proteasome regulatory subunit (RPN1)	5L4K
RAD23B	UV excision repair protein RAD23 homolog B Ubiquitin-like Domain	1UEL
RAD23B	UV excision repair protein RAD23 homolog B Ubiquitin-associated Domain 1	Homology Model
RAD23B	UV excision repair protein RAD23 homolog B Ubiquitin-associated Domain 2	Homology Model
STUB1	E3 ubiquitin-protein ligase CHIP	4KBQ
VCP	Transitional endoplasmic reticulum ATPase (VCP/p97)	5C18

## Sheet: PRISM BES - RosettaDock
Table S2: Binding energy scores and interface scores of the predicted dual structures
Target 1 (Bag-1)	Target 2	Template Interface	PRISM Binding Energy Score (BES)	RosettaDock Interface Score (I_sc)
BAG Domain	CHIP	3hhhAB	-32.72	-4.453
	HSP70A NBD	3ldqAB	-84.41	-0.808
	HSP70A SBD	2np3AB	-31.14	-7.141
	HSP90A	1z00AB	-25.37	-6.097
	HSP90B	1wr6AB	-30.15	-5.141
	PSMD2	3rguAB	-47.40	-1.917
	VCP/p97	3g33BD	-37.51	-8.213
	CALR	3ihuAB	-20.97	-4.648
	CANX	1ps1AB	-47.28	-2.615
	HSPA5 NBD	3ldqAB	-23.51	-4.914
	HSPA5 SBD	3g33BD	-44.59	-3.107
	PDIA3	2p8iAB	-31.54	-5.039
UbL Domain	PSMD2	1otrAB	-15.74	-3.749
	RAD23B UbL Domain	3m3jCD	-21.72	-4.438
	RAD23B UBA1 Domain	-	NI	-
	RAD23B UBA2 Domain	1otrAB	-31.12	-3.131
	CALR	2popBD	-28.60	-3.737
NI: No interaction found
NBD: Nucleotide Binding Domain
SBD: Substrate Binding Domain
UbL: Ubiquitin-like

## Sheet: Bag-1 BAG - HSP70A NBD
Table S2: Interacting residues between BAG domain of Bag-1 and NBD of Hsp70
Interacting residues		Distance (Å)	Bond category	Bond type
Bag-1 BAG Domain	HSP70A NBD
ASP208	ARG258	2.28944	Hydrogen Bond;Electrostatic	Salt Bridge;Attractive Charge
ASP208	ARG258	2.27494	Hydrogen Bond;Electrostatic	Salt Bridge;Attractive Charge
GLU168	ARG261	2.26948	Hydrogen Bond;Electrostatic	Salt Bridge;Attractive Charge
GLU168	ARG261	2.58036	Hydrogen Bond;Electrostatic	Salt Bridge;Attractive Charge
ASP178	ARG262	2.5135	Hydrogen Bond;Electrostatic	Salt Bridge;Attractive Charge
ARG193	GLU283	2.41084	Hydrogen Bond;Electrostatic	Salt Bridge;Attractive Charge
ARG193	GLU283	3.02317	Hydrogen Bond;Electrostatic	Salt Bridge;Attractive Charge
LYS194	ASP285	2.24489	Hydrogen Bond;Electrostatic	Salt Bridge;Attractive Charge
LYS194	ASP292	2.06975	Hydrogen Bond;Electrostatic	Salt Bridge;Attractive Charge
ASP208	LYS257	5.33883	Electrostatic	Attractive Charge
ASP208	ARG258	3.11432	Electrostatic	Attractive Charge
GLU175	ARG261	5.33564	Electrostatic	Attractive Charge
GLU168	ARG261	5.02987	Electrostatic	Attractive Charge
GLU175	ARG261	4.18136	Electrostatic	Attractive Charge
ASP178	ARG262	4.93727	Electrostatic	Attractive Charge
ARG190	GLU283	3.97241	Electrostatic	Attractive Charge
ARG193	GLU283	4.7475	Electrostatic	Attractive Charge
LYS194	ASP292	2.40729	Electrostatic	Attractive Charge
LYS198	ASP285	5.42087	Electrostatic	Attractive Charge
LYS198	ASP292	5.41797	Electrostatic	Attractive Charge
ARG193	TYR294	3.99573	Electrostatic	Pi-Cation
ASP178	ARG262	2.75852	Hydrogen Bond	Conventional Hydrogen Bond
ASP178	ARG269	2.75901	Hydrogen Bond	Conventional Hydrogen Bond
ASP178	ARG269	2.16683	Hydrogen Bond	Conventional Hydrogen Bond
GLN201	SER286	2.10039	Hydrogen Bond	Conventional Hydrogen Bond
LYS172	ASN57	2.83757	Hydrogen Bond	Conventional Hydrogen Bond
LEU182	GLU283	1.90911	Hydrogen Bond	Conventional Hydrogen Bond
LYS194	TYR294	2.85896	Hydrogen Bond	Conventional Hydrogen Bond
LYS194	TYR294	2.86324	Hydrogen Bond	Conventional Hydrogen Bond
LYS198	GLY290	1.77534	Hydrogen Bond	Conventional Hydrogen Bond
GLN201	SER286	1.67175	Hydrogen Bond	Conventional Hydrogen Bond
ILE181	GLU283	2.68218	Hydrogen Bond	Carbon Hydrogen Bond
MET171	ARG258	3.97248	Hydrophobic	Alkyl
LEU204	ARG258	5.08226	Hydrophobic	Alkyl
MET171	ARG261	4.12649	Hydrophobic	Alkyl
LEU174	ARG262	4.47425	Hydrophobic	Alkyl
ARG161	LEU61	5.02849	Hydrophobic	Alkyl
LYS164	LEU61	5.29172	Hydrophobic	Alkyl
ALA165	LEU61	4.06205	Hydrophobic	Alkyl

## Sheet: Bag-1 BAG - VCP
Table S2: Interacting residues between BAG domain of Bag-1 and VCP/p97
Interacting residues		Distance (Å)	Bond category	Bond type
Bag-1 BAG Domain	Monomeric VCP/p97
ASP160	LYS529	3.18183	Hydrogen Bond;Electrostatic	Salt Bridge;Attractive Charge
GLU154	LYS543	2.06547	Hydrogen Bond;Electrostatic	Salt Bridge;Attractive Charge
GLU154	LYS543	1.88239	Hydrogen Bond;Electrostatic	Salt Bridge;Attractive Charge
ASP208	LYS663	3.12197	Hydrogen Bond;Electrostatic	Salt Bridge;Attractive Charge
GLU211	LYS663	2.03121	Hydrogen Bond;Electrostatic	Salt Bridge;Attractive Charge
ARG162	GLU402	2.36667	Hydrogen Bond;Electrostatic	Salt Bridge;Attractive Charge
ASP130	ARG453	4.58723	Electrostatic	Attractive Charge
ASP130	ARG453	3.15519	Electrostatic	Attractive Charge
LYS127	ASP393	3.53442	Electrostatic	Attractive Charge
ARG161	GLU397	5.05666	Electrostatic	Attractive Charge
LYS172	GLU397	4.45841	Electrostatic	Attractive Charge
LYS198	GLU730	5.36137	Electrostatic	Attractive Charge
THR157	GLN398	3.0119	Hydrogen Bond	Conventional Hydrogen Bond
GLN131	GLN398	3.0567	Hydrogen Bond	Conventional Hydrogen Bond
CYS215	LYS529	2.72804	Hydrogen Bond	Conventional Hydrogen Bond
LYS127	ASP393	2.08572	Hydrogen Bond	Conventional Hydrogen Bond
ARG161	ASN401	2.50751	Hydrogen Bond	Conventional Hydrogen Bond
ARG161	ASN401	2.18069	Hydrogen Bond	Conventional Hydrogen Bond
ARG162	GLU402	2.44762	Hydrogen Bond	Conventional Hydrogen Bond
LYS164	GLN473	1.95111	Hydrogen Bond	Conventional Hydrogen Bond
GLN169	ASP395	1.83888	Hydrogen Bond	Conventional Hydrogen Bond
GLN169	GLN398	2.69558	Hydrogen Bond	Conventional Hydrogen Bond
GLN212	THR688	2.10882	Hydrogen Bond	Conventional Hydrogen Bond
GLN212	GLU689	2.61437	Hydrogen Bond	Conventional Hydrogen Bond
ASN213	GLN692	2.67185	Hydrogen Bond	Conventional Hydrogen Bond
GLN216	THR525	3.08144	Hydrogen Bond	Conventional Hydrogen Bond
GLU154	SER541	3.78084	Hydrogen Bond	Carbon Hydrogen Bond
GLU154	SER541	3.75235	Hydrogen Bond	Carbon Hydrogen Bond
GLN201	PRO665	3.5865	Hydrogen Bond	Carbon Hydrogen Bond
LYS158	HIS404	3.45209	Hydrophobic	Pi-Sigma
ARG161	ALA374	4.94858	Hydrophobic	Alkyl
ILE167	LYS663	4.68957	Hydrophobic	Alkyl
LYS198	PRO729	4.06642	Hydrophobic	Alkyl
LYS127	MET449	5.35427	Hydrophobic	Alkyl
ALA202	ILE699	4.90438	Hydrophobic	Alkyl
ALA202	PRO729	5.15205	Hydrophobic	Alkyl
ALA205	CYS695	3.80937	Hydrophobic	Alkyl

## Sheet: Bag-1 BAG - Rpn1 
Table S2: Interacting residues between BAG domain of Bag-1 and Rpn1 (PSMD2)
Interacting residues		Distance (Å)	Bond Category	Bond Type
Bag-1 BAG Domain	Rpn1 (PSMD2)
GLU138	ARG100	2.58463	Hydrogen Bond;Electrostatic	Salt Bridge;Attractive Charge
ARG162	GLU157	3.04231	Hydrogen Bond;Electrostatic	Salt Bridge;Attractive Charge
GLU138	ARG137	4.93439	Electrostatic	Attractive Charge
GLU138	LYS141	5.18507	Electrostatic	Attractive Charge
GLU154	ARG160	4.52196	Electrostatic	Attractive Charge
LYS137	GLU76	5.47844	Electrostatic	Attractive Charge
ARG162	GLU157	3.61849	Electrostatic	Attractive Charge
LYS199	GLU57	4.42674	Electrostatic	Attractive Charge
GLU138	HIS161	4.1363	Electrostatic	Pi-Anion
GLU206	TYR71	3.42756	Electrostatic	Pi-Anion
ASP130	ARG79	2.88593	Hydrogen Bond	Conventional Hydrogen Bond
GLU138	LEU162	2.65167	Hydrogen Bond	Conventional Hydrogen Bond
CYS157	TRP154	3.31049	Hydrogen Bond	Conventional Hydrogen Bond
GLU138	LEU162	2.66823	Hydrogen Bond	Carbon Hydrogen Bond
LYS158	TRP154	2.25822	Hydrogen Bond	Carbon Hydrogen Bond
PHE203	VAL60	3.92095	Hydrophobic	Pi-Sigma
LYS199	VAL60	4.54125	Hydrophobic	Alkyl
LYS137	ARG100	4.12193	Hydrophobic	Alkyl
ILE142	HIS161	5.1254	Hydrophobic	Pi-Alkyl
ALA155	HIS161	3.7182	Hydrophobic	Pi-Alkyl
LYS158	HIS161	3.20533	Hydrophobic	Pi-Alkyl
LEU159	HIS161	3.88448	Hydrophobic	Pi-Alkyl
CYS157	TRP154	5.95631	Other	Pi-Sulfur
LYS127	PHE98	2.75015	Other	Pi-Lone Pair

## Sheet: Bag-1 UbL - Rpn1
Table S2: Interacting residues between UbL domain of Bag-1 and Rpn1 (PSMD2)
Interacting residues		Distance (Å)	Bond Category	Bond Type
Bag-1 UbL Domain	Rpn1 (PSMD2)
LYS83	GLU547	2.1659	Hydrogen Bond;Electrostatic	Salt Bridge;Attractive Charge
LYS80	GLU547	4.93529	Electrostatic	Attractive Charge
LYS83	GLU544	5.51416	Electrostatic	Attractive Charge
LYS74	SER536	1.7815	Hydrogen Bond	Conventional Hydrogen Bond
LYS74	THR535	2.63169	Hydrogen Bond	Conventional Hydrogen Bond
SER81	LEU539	2.48061	Hydrogen Bond	Conventional Hydrogen Bond
LYS83	MET543	2.76776	Hydrogen Bond	Conventional Hydrogen Bond
ILE76	ILE542	5.39599	Hydrophobic	Alkyl
LYS74	LEU539	3.87011	Hydrophobic	Alkyl
LYS83	MET543	4.4172	Hydrophobic	Alkyl
SER81	MET543	2.47227	Other	Sulfur-X

## Sheet: Bag-1 UbL - Rad23B UbL
Table S2: Interacting residues between UbL domain of Bag-1 and UbL domain of Rad23B
Interacting residues		Distance (Å)	Bond Category	Bond Type
Bag-1 UbL Domain	Rad23B UbL Domain
SER81	VAL74	2.82457	Hydrogen Bond	Conventional Hydrogen Bond
LYS106	GLY50	1.99627	Hydrogen Bond	Conventional Hydrogen Bond
HIS35	GLY50	3.04854	Hydrogen Bond	Carbon Hydrogen Bond
HIS35	GLY50	3.25394	Hydrogen Bond	Carbon Hydrogen Bond
ILE76	LEU8	3.4342	Hydrophobic	Alkyl
MET101	LEU8	4.64661	Hydrophobic	Alkyl
LYS74	LYS45	4.31186	Hydrophobic	Alkyl
ILE103	LYS45	5.43164	Hydrophobic	Alkyl
ILE82103	ILE47	3.19763	Hydrophobic	Alkyl
LYS105	LYS51	3.6611	Hydrophobic	Alkyl
MET101	MET73	5.17324	Hydrophobic	Alkyl
ILE103	MET73	4.65866	Hydrophobic	Alkyl
LYS80	LYS78	4.0022	Hydrophobic	Alkyl

## Sheet: Bag-1 UbL - Rad23B UBA2
Table S2: Interacting residues between UbL domain of Bag-1 and UBA2 domain of Rad23B
Interacting residues		Distance (Å)	Bond Category	Bond Type
Bag-1 UbL Domain	Rad23B UBA2 Domain
LEU102	ARG9	2.48266	Hydrogen Bond	Conventional Hydrogen Bond
ASN37	ARG9	2.44202	Hydrogen Bond	Conventional Hydrogen Bond
LYS74	ASN36	1.67208	Hydrogen Bond	Conventional Hydrogen Bond
GLY79	LEU13	1.39325	Hydrogen Bond	Conventional Hydrogen Bond
SER81	LEU39	2.7613	Hydrogen Bond	Conventional Hydrogen Bond
ASN37	ARG9	3.65084	Hydrogen Bond	Carbon Hydrogen Bond
MET101	ALA12	3.7228	Hydrophobic	Alkyl
ILE76	LEU13	3.37795	Hydrophobic	Alkyl
ILE103	LEU13	5.203	Hydrophobic	Alkyl
ILE103	ALA35	4.44476	Hydrophobic	Alkyl
ILE76	LEU39	4.25914	Hydrophobic	Alkyl
ILE76	PHE15	5.49776	Hydrophobic	Pi-Alkyl
