# Supplementary material for: Interactome analysis of Bag-1 isoforms reveals novel interaction partners in endoplasmic reticulum-associated degradation
Source: PLoS One. 2021 Aug 24;16(8):e0256640. doi: 10.1371/journal.pone.0256640 (PMC8384158; doi:10.1371/journal.pone.0256640)
Supplement: S3 Table — (XLSX) [file pone.0256640.s012.xlsx]

## Sheet: Interactome of Bag-1S 
Table S3: List of proteins in Bag-1S interactome relative to mock interactome
Accession	Gene	Mass	Description	Peptide count	Unique peptides	Confidence score	Fold Change
P24752	ACAT1	45484.8	Acetyl-CoA acetyltransferase_ mitochondrial	6	6	49.7287	8.77997
P60709;P63261;Q562R1	ACTB	42079	Actin_ cytoplasmic 1	29	9	346.784	0.436516
P68032;P62736;P68133	ACTC1	42361.2	Actin_ alpha cardiac muscle 1	18	0	191.657
P63267	ACTG2	42276.2	Actin_ gamma-enteric smooth muscle	19	3	168.101	0.0506422
O95994	AGR2	20036.3	Anterior gradient protein 2 homolog	5	5	58.9603	0.0477601
O95831	AIFM1	67185.8	Apoptosis-inducing factor 1_ mitochondrial	5	4	30.9213	2.70167
P54819	AK2	26705.9	Adenylate kinase 2_ mitochondrial	5	5	19.3627	4.9037
P15121	AKR1B1	36252.6	Aldose reductase	2	2	11.2956	5.56233
P05091	ALDH2	56894.6	Aldehyde dehydrogenase_ mitochondrial	4	4	24.4053	1.44069
P04075	ALDOA	39876.3	Fructose-bisphosphate aldolase A	23	20	256.433	0.256693
P09972	ALDOC	39855.1	Fructose-bisphosphate aldolase C	5	2	49.6838	0.406862
Q86V81	ALYREF	26887.9	THO complex subunit 4	8	8	88.1862	3.57712
A6NMY6;P07355	ANXA2P2	38830.2	Putative annexin A2-like protein	2	2	24.1213	0.614182
P08758	ANXA5	35993.9	Annexin A5	1	1	7.2569	1.02419
P18085;P61204;P84077;P84085	ARF4	20624.9	ADP-ribosylation factor 4	2	2	13.2231	3.03983
P52565	ARHGDIA	23264.2	Rho GDP-dissociation inhibitor 1	4	4	37.8514	0.812654
P05023	ATP1A1	114208	Sodium/potassium-transporting ATPase subunit alpha-1	10	10	72.4656	1.79082
P25705	ATP5F1A	59864.8	ATP synthase subunit alpha_ mitochondrial	20	19	172.113	1.11103
P06576	ATP5F1B	56560	ATP synthase subunit beta_ mitochondrial	26	24	215.784	1.16279
P48047	ATP5O	23391.4	ATP synthase subunit O_ mitochondrial	1	1	6.2459	0.306622
Q99933	BAG1	39006.9	BAG family molecular chaperone regulator 1	24	24	142.882	8.74499
P20290	BTF3	22225	Transcription factor BTF3	3	3	20.5303	6.97929
Q07021	C1QBP	31761.5	Complement component 1 Q subcomponent-binding protein_ mitochondrial	4	4	47.8183	3.16679
Q9H7E9	C8orf33	25334.7	UPF0488 protein C8orf33	2	2	11.7649	4.78001
P00918	CA2	29303.1	Carbonic anhydrase 2	4	4	33.2326	4.04781
P0DP23;P0DP24;P0DP25	CALM1	16837.7	Calmodulin-1	16	15	150.376	0.887204
P27797	CALR	48312.7	Calreticulin	10	10	81.4114	0.857646
P27824	CANX	68024.6	Calnexin	7	7	52.3779	2.40516
P0DN79;P35520	CBSL	61213.9	Cystathionine beta-synthase-like protein	5	5	30.4167	2.73243
P78371	CCT2	57830.5	T-complex protein 1 subunit beta	14	14	105.683	2.25275
P49368	CCT3	61104.3	T-complex protein 1 subunit gamma	3	3	21.1439	2.59154
P50991	CCT4	58437.6	T-complex protein 1 subunit delta	9	9	60.3498	0.748125
P48643	CCT5	60127.4	T-complex protein 1 subunit epsilon	10	7	70.4143	3.17211
P40227	CCT6A	58480.5	T-complex protein 1 subunit zeta	6	6	42.3279	5.42681
Q99832	CCT7	59880	T-complex protein 1 subunit eta	9	9	63.4669	0.960228
P23528	CFL1	18730.6	Cofilin-1	8	6	86.627	0.225172
Q9Y281	CFL2	18850.7	Cofilin-2	3	1	29.1389	4.92765
P12277	CKB	42929.5	Creatine kinase B-type	13	13	115.47	2.35464
P12532	CKMT1A	47436	Creatine kinase U-type_ mitochondrial	8	8	84.058	5.67564
Q16740	CLPP	30465.3	ATP-dependent Clp protease proteolytic subunit_ mitochondrial	1	1	5.1969	Infinity
O43405	COCH	60110.4	Cochlin	1	1	5.4234	2.35297
P21964	COMT	30493.3	Catechol O-methyltransferase	1	1	6.1055	1.50522
O14579	COPE	34710.2	Coatomer subunit epsilon	3	3	17.9172	5.49294
O75131	CPNE3	60986.1	Copine-3	12	12	85.6322	3.55336
O75390	CS	51940.7	Citrate synthase_ mitochondrial	7	6	52.3733	0.20422
P07339	CTSD	45065.5	Cathepsin D	7	7	54.9895	0.526925
O60888	CUTA	19230.4	Protein CutA	1	1	5.4418	18.6522
P00387	CYB5R3	34463	NADH-cytochrome b5 reductase 3	2	2	10.9622	4.43191
Q96EP5	DAZAP1	43611.6	DAZ-associated protein 1	2	2	11.7652	3.69769
Q92499	DDX1	83401.7	ATP-dependent RNA helicase DDX1	3	3	18.88	3.47034
Q92841	DDX17	80956.9	Probable ATP-dependent RNA helicase DDX17	6	5	46.9173	4.61315
Q9NR30	DDX21	87857.8	Nucleolar RNA helicase 2	7	7	40.8621	1.47634
Q13838;O00148	DDX39B	49447.7	Spliceosome RNA helicase DDX39B	8	8	51.8901	3.03107
P17844	DDX5	69661.4	Probable ATP-dependent RNA helicase DDX5	5	4	26.0835	0.868273
O43143	DHX15	91731.4	Pre-mRNA-splicing factor ATP-dependent RNA helicase DHX15	6	6	36.2912	2.57206
Q08211	DHX9	142270	ATP-dependent RNA helicase A	23	22	169.115	4.34643
P09622	DLD	54747.6	Dihydrolipoyl dehydrogenase_ mitochondrial	9	9	62.9124	1.65829
P30084	ECHS1	31843.7	Enoyl-CoA hydratase_ mitochondrial	4	3	29.5711	1.86051
P68104;Q5VTE0	EEF1A1	50483.1	Elongation factor 1-alpha 1	33	25	328.131	0.831812
Q05639	EEF1A2	50812.4	Elongation factor 1-alpha 2	13	5	140.598	0.195185
P26641	EEF1G	50461	Elongation factor 1-gamma	14	13	84.0517	1.53772
P13639	EEF2	96307.8	Elongation factor 2	36	34	336.488	0.739975
P60842	EIF4A1	46382.2	Eukaryotic initiation factor 4A-I	14	7	103.918	0.8646
Q14240	EIF4A2	46630.5	Eukaryotic initiation factor 4A-II	7	1	55.7646	0.107796
P38919	EIF4A3	47156.3	Eukaryotic initiation factor 4A-III	6	3	32.6886	2.16189
P63241;Q6IS14;Q9GZV4	EIF5A	17060.4	Eukaryotic translation initiation factor 5A-1	4	4	28.3508	2.13314
Q15717	ELAVL1	36263	ELAV-like protein 1	3	3	18.8163	3.29197
P06733	ENO1	47511.2	Alpha-enolase	30	25	293.05	1.11865
P09104	ENO2	47610.8	Gamma-enolase	5	2	60.243	0.798813
P13929	ENO3	47329.1	Beta-enolase	5	1	64.6193	0.746291
P84090	ERH	12430	Enhancer of rudimentary homolog	1	1	7.801	85.192
P30040	ERP29	29050.5	Endoplasmic reticulum resident protein 29	2	2	12.3502	2.82388
P13804	ETFA	35421.8	Electron transfer flavoprotein subunit alpha_ mitochondrial	6	6	38.4912	3.61803
O00519	FAAH	63978.4	Fatty-acid amide hydrolase 1	1	1	10.6092	0.760777
P09467	FBP1	37241.7	Fructose-1_6-bisphosphatase 1	4	4	22.4713	0.173708
P11413	G6PD	59713.1	Glucose-6-phosphate 1-dehydrogenase	5	5	24.4249	0.191308
Q14697	GANAB	107330	Neutral alpha-glucosidase AB	14	14	92.8166	1.50394
P04406	GAPDH	36224.4	Glyceraldehyde-3-phosphate dehydrogenase	28	27	332.965	0.320259
P50395	GDI2	51119.6	Rab GDP dissociation inhibitor beta	2	2	10.9796	0.202543
Q9UG22	GIMAP2	38986.8	GTPase IMAP family member 2	1	0	4.5633
P62879	GNB2	38072.5	Guanine nucleotide-binding protein G(I)/G(S)/G(T) subunit beta-2	1	1	5.8348	4.17636
P06744	GPI	63375.4	Glucose-6-phosphate isomerase	10	9	77.8013	0.611062
P09211	GSTP1	23584	Glutathione S-transferase P	5	5	36.7809	2.79855
Q16836	HADH	34350.6	Hydroxyacyl-coenzyme A dehydrogenase_ mitochondrial	2	2	20.7818	5.16474
P40939	HADHA	83741.2	Trifunctional enzyme subunit alpha_ mitochondrial	3	2	16.2506	1.45619
P55084	HADHB	51579.7	Trifunctional enzyme subunit beta_ mitochondrial	5	5	30.2917	0.674189
P10412;P16402;P16403;Q02539	HIST1H1E	21865.3	Histone H1.4	2	2	14.5992	2.36339
O60814;P06899;P23527;P33778;P57053;P58876;P62807;Q16778;Q5QNW6;Q8N257;Q93079;Q99877;Q99879;Q99880;Q96A08	HIST1H2BK	13890.2	Histone H2B type 1-K	2	2	16.0891	4.91436
P62805	HIST1H4A	11367.4	Histone H4	4	4	26.2944	1.35601
P09651;Q32P51	HNRNPA1	38860.8	Heterogeneous nuclear ribonucleoprotein A1	15	14	119.091	2.07158
P22626	HNRNPA2B1	37486.8	Heterogeneous nuclear ribonucleoproteins A2/B1	21	20	188.004	3.73414
P51991	HNRNPA3	39823.1	Heterogeneous nuclear ribonucleoprotein A3	10	10	84.2672	2.37393
Q99729	HNRNPAB	36339	Heterogeneous nuclear ribonucleoprotein A/B	5	5	35.2158	2.28541
P07910;B2RXH8;B7ZW38;O60812;P0DMR1	HNRNPC	33727.1	Heterogeneous nuclear ribonucleoproteins C1/C2	6	6	49.8044	0.860532
Q14103	HNRNPD	38605.3	Heterogeneous nuclear ribonucleoprotein D0	3	3	20.073	1.89378
O14979	HNRNPDL	46608.7	Heterogeneous nuclear ribonucleoprotein D-like	4	4	27.7997	5.03639
P52597	HNRNPF	46014.1	Heterogeneous nuclear ribonucleoprotein F	4	3	38.6166	2.32046
P31943	HNRNPH1	49514.7	Heterogeneous nuclear ribonucleoprotein H	13	10	124.565	2.15762
P55795	HNRNPH2	49548.8	Heterogeneous nuclear ribonucleoprotein H2	4	1	33.3104	Infinity
P31942	HNRNPH3	36983.6	Heterogeneous nuclear ribonucleoprotein H3	5	5	33.9937	7.0418
P61978	HNRNPK	51261.5	Heterogeneous nuclear ribonucleoprotein K	19	19	169.615	0.747719
P14866	HNRNPL	64760.2	Heterogeneous nuclear ribonucleoprotein L	14	14	131.576	9.52499
P52272	HNRNPM	77801.1	Heterogeneous nuclear ribonucleoprotein M	9	9	68.3216	1.71539
O43390	HNRNPR	71228.3	Heterogeneous nuclear ribonucleoprotein R	5	4	31.111	0.541343
Q00839	HNRNPU	91325.9	Heterogeneous nuclear ribonucleoprotein U	19	17	177.449	2.72244
P00492	HPRT1	24807.5	Hypoxanthine-guanine phosphoribosyltransferase	3	3	18.4237	3.09314
Q99714	HSD17B10	27151.2	3-hydroxyacyl-CoA dehydrogenase type-2	9	9	70.9246	1.50223
P51659	HSD17B4	80142.7	Peroxisomal multifunctional enzyme type 2	6	5	37.4362	2.60582
P07900;Q58FG0	HSP90AA1	85059.1	Heat shock protein HSP 90-alpha	34	24	333.345	0.726616
Q14568	HSP90AA2P	39478.9	Heat shock protein HSP 90-alpha A2	5	2	55.2232	0.482105
P08238;Q58FF8;Q58FG1	HSP90AB1	83606.5	Heat shock protein HSP 90-beta	40	27	394.06	0.617553
Q58FF7	HSP90AB3P	68667.1	Putative heat shock protein HSP 90-beta-3	8	0	87.1812
Q58FF6	HSP90AB4P	58891.8	Putative heat shock protein HSP 90-beta 4	2	1	21.7701	0.940061
P14625	HSP90B1	92754.2	Endoplasmin	9	7	73.2041	6.1089
P0DMV8;P0DMV9	HSPA1A	70337.5	Heat shock 70 kDa protein 1A	46	30	494.95	3.2468
P34931	HSPA1L	70774.3	Heat shock 70 kDa protein 1-like	15	0	129.137
P54652	HSPA2	70306.2	Heat shock-related 70 kDa protein 2	17	5	125.049	1.24915
P11021	HSPA5	72447.1	Endoplasmic reticulum chaperone BiP	20	18	177.001	0.938119
P17066;P48741	HSPA6	71484.5	Heat shock 70 kDa protein 6	9	3	85.0011	0.130473
P11142	HSPA8	71126.3	Heat shock cognate 71 kDa protein	41	29	351.441	1.14998
P38646	HSPA9	73965.8	Stress-70 protein_ mitochondrial	16	16	96.3898	1.72662
P04792	HSPB1	22839.6	Heat shock protein beta-1	8	8	98.6359	0.0626576
P10809	HSPD1	61225.9	60 kDa heat shock protein_ mitochondrial	37	34	327.609	0.634107
P61604	HSPE1	10931.7	10 kDa heat shock protein_ mitochondrial	9	9	64.8547	0.334661
Q9NZI8	IGF2BP1	63822.9	Insulin-like growth factor 2 mRNA-binding protein 1	6	6	33.8298	2.37136
P01857	IGHG1	36619.2	Immunoglobulin heavy constant gamma 1	33	17	372.906	0.237381
P01859	IGHG2	36528	Immunoglobulin heavy constant gamma 2	22	15	264.454	0.266462
P01860	IGHG3	42313.5	Immunoglobulin heavy constant gamma 3	30	15	243.714	0.212997
P01861	IGHG4	36453.8	Immunoglobulin heavy constant gamma 4	16	0	193.896
P01834	IGKC	11936.1	Immunoglobulin kappa constant	18	18	203.108	0.23055
P04433;A0A0A0MRZ8	IGKV3-11	12689.2	Immunoglobulin kappa variable 3-11	3	3	24.9311	0.0590602
A0A0C4DH25;P01619	IGKV3D-20	12629.1	Immunoglobulin kappa variable 3D-20	2	2	12.9679	0.061125
P0DOY3;P0DOY2;P0CF74;A0M8Q6	IGLC3	11436.6	Immunoglobulin lambda constant 3	13	7	124.583	0.268542
B9A064;P0CG04	IGLL5	23405.4	Immunoglobulin lambda-like polypeptide 5	7	1	98.9554	0.394656
Q12905	ILF2	43290.3	Interleukin enhancer-binding factor 2	10	9	60.8106	6.72487
Q12906	ILF3	95737.7	Interleukin enhancer-binding factor 3	12	11	91.9355	2.37695
P12268	IMPDH2	56261.3	Inosine-5'-monophosphate dehydrogenase 2	2	2	18.6184	14.1187
Q96AB3	ISOC2	22622.4	Isochorismatase domain-containing protein 2	3	3	17.2017	6.61309
Q92945	KHSRP	73400.6	Far upstream element-binding protein 2	5	5	29.0825	0.804216
O75037	KIF21B	184430	Kinesin-like protein KIF21B	4	4	20.5548	0.602799
P52292	KPNA2	58204.2	Importin subunit alpha-1	5	4	32.9729	1.82429
Q14974	KPNB1	98482	Importin subunit beta-1	6	6	36.5906	1.78922
P04264	KRT1	66209.9	Keratin_ type II cytoskeletal 1	18	15	153.405	0.0886113
P13645	KRT10	59055.3	Keratin_ type I cytoskeletal 10	11	10	77.0734	0.0929933
P05783	KRT18	48057.9	Keratin_ type I cytoskeletal 18	17	17	124.959	0.130188
P08727	KRT19	44106.1	Keratin_ type I cytoskeletal 19	7	5	46.6294	0.0640923
P35908;Q7Z794	KRT2	65718.1	Keratin_ type II cytoskeletal 2 epidermal	11	8	85.0035	0.143859
P19013	KRT4	57684.5	Keratin_ type II cytoskeletal 4	4	1	32.3925	0.674753
P05787;P08729;P14136	KRT8	53704.4	Keratin_ type II cytoskeletal 8	22	18	216.913	0.087355
Q6KB66	KRT80	51038.6	Keratin_ type II cytoskeletal 80	3	0	27.8099
P35527	KRT9	62292.5	Keratin_ type I cytoskeletal 9	19	19	167.78	0.100811
P00338;P07864;Q9BYZ2	LDHA	36973.9	L-lactate dehydrogenase A chain	14	13	131.834	1.19742
Q6ZMR3	LDHAL6A	36849.6	L-lactate dehydrogenase A-like 6A	2	1	13.0401	0.0220206
P07195	LDHB	36923.7	L-lactate dehydrogenase B chain	13	12	129.052	4.14853
Q15691	MAPRE1	30170.2	Microtubule-associated protein RP/EB family member 1	1	1	6.4366	1.98375
P43243	MATR3	95136.6	Matrin-3	9	9	81.5777	3.17887
P40925	MDH1	36654.3	Malate dehydrogenase_ cytoplasmic	4	4	21.4901	1.7506
P40926	MDH2	35959.6	Malate dehydrogenase_ mitochondrial	14	14	146.027	0.768493
P14174	MIF	12647.4	Macrophage migration inhibitory factor	5	5	46.2979	0.941055
Q9Y399	MRPS2	33534.4	28S ribosomal protein S2_ mitochondrial	3	3	18.8575	74.06
P82932	MRPS6	14283.6	28S ribosomal protein S6_ mitochondrial	2	1	12.353	0.293525
P11586	MTHFD1	102244	C-1-tetrahydrofolate synthase_ cytoplasmic	8	8	52.6989	4.29814
Q9UGC7	MTRF1L	43713.9	Peptide chain release factor 1-like_ mitochondrial	2	2	10.6936	54.2057
P55209	NAP1L1	45659.3	Nucleosome assembly protein 1-like 1	4	4	27.0831	3.92049
P19338	NCL	76671.5	Nucleolin	18	17	143.755	2.55724
P18615	NELFE	43353.9	Negative elongation factor E	1	1	12.7186	6.41681
P15531	NME1	17319.8	Nucleoside diphosphate kinase A	5	2	47.7266	0.675059
P22392;O60361	NME2	17412.1	Nucleoside diphosphate kinase B	6	3	64.8485	0.318194
Q15233	NONO	54345.8	Non-POU domain-containing octamer-binding protein	2	2	13.5357	214.751
P06748	NPM1	32746.2	Nucleophosmin	6	6	56.7469	1.9371
O43809	NUDT21	26284.3	Cleavage and polyadenylation specificity factor subunit 5	1	1	14.1058	29.25
P04181	OAT	48877.1	Ornithine aminotransferase_ mitochondrial	7	7	62.6919	1.53556
Q9NTK5	OLA1	44971.7	Obg-like ATPase 1	3	3	18.4196	5.4577
P07237	P4HB	57515.6	Protein disulfide-isomerase	3	3	24.2248	0.0627078
Q9UQ80	PA2G4	44129.1	Proliferation-associated protein 2G4	9	9	65.9312	1.27805
P11940	PABPC1	70899.1	Polyadenylate-binding protein 1	4	1	33.3721	3.05313
Q13310	PABPC4	71125.2	Polyadenylate-binding protein 4	4	1	32.7594	7.78897
P22234	PAICS	47820.6	Multifunctional protein ADE2	7	6	42.556	2.09971
Q99497	PARK7	20062.2	Protein/nucleic acid deglycase DJ-1	5	5	29.6249	5.44094
P09874	PARP1	113882	Poly [ADP-ribose] polymerase 1	4	4	26.0139	17.3875
Q15365	PCBP1	38011.1	Poly(rC)-binding protein 1	14	13	93.4369	0.55387
Q15366	PCBP2	38979.4	Poly(rC)-binding protein 2	6	4	60.7998	4.5914
P57721	PCBP3	39750.5	Poly(rC)-binding protein 3	5	3	39.7923	4.36252
P22061	PCMT1	24807.5	Protein-L-isoaspartate(D-aspartate) O-methyltransferase	3	3	30.3801	1.62399
P12004	PCNA	29111	Proliferating cell nuclear antigen	6	6	53.2929	4.07618
P08559	PDHA1	43980.1	Pyruvate dehydrogenase E1 component subunit alpha_ somatic form_ mitochondrial	4	4	21.2063	3.75888
P11177	PDHB	39575.7	Pyruvate dehydrogenase E1 component subunit beta_ mitochondrial	2	2	12.2715	2.01199
P30101	PDIA3	57181.6	Protein disulfide-isomerase A3	8	7	47.416	3.18442
P13667	PDIA4	73274.7	Protein disulfide-isomerase A4	5	5	31.0421	1.39335
Q15084	PDIA6	48520.6	Protein disulfide-isomerase A6	11	11	81.5773	1.05476
P30086	PEBP1	21170.9	Phosphatidylethanolamine-binding protein 1	2	2	12.9864	13.8487
P07737	PFN1	15225.3	Profilin-1	9	9	80.6507	0.282767
P18669;P15259	PGAM1	28918	Phosphoglycerate mutase 1	10	6	75.8881	1.16385
Q8N0Y7	PGAM4	28948	Probable phosphoglycerate mutase 4	4	1	30.5296	21.1624
P52209	PGD	53653.3	6-phosphogluconate dehydrogenase_ decarboxylating	3	3	23.0736	0.316855
P00558	PGK1	45014	Phosphoglycerate kinase 1	14	14	127.682	0.514582
O00264	PGRMC1	21785.2	Membrane-associated progesterone receptor component 1	1	1	15.4076	969.893
P35232	PHB	29861.1	Prohibitin	6	6	49.1904	2.36986
O43175	PHGDH	57392	D-3-phosphoglycerate dehydrogenase	11	10	80.1986	9.28384
P14618	PKM	58507.3	Pyruvate kinase PKM	30	30	258.829	0.349508
P13797	PLS3	71324.4	Plastin-3	9	9	62.5219	4.96053
Q6S8J3	POTEE	122961	POTE ankyrin domain family member E	17	3	202.806	0.0766563
A5A3E0;P0CG38;P0CG39;Q9BYX7	POTEF	123099	POTE ankyrin domain family member F	18	7	122.621	0.0909239
Q15181	PPA1	33116.3	Inorganic pyrophosphatase	3	3	23.9726	2.40466
P62937;Q9Y536	PPIA	18240.6	Peptidyl-prolyl cis-trans isomerase A	15	15	160.803	0.391016
P62714;P67775	PPP2CB	36145.4	Serine/threonine-protein phosphatase 2A catalytic subunit beta isoform	2	2	12.0501	35.1598
P30153	PPP2R1A	66107.1	Serine/threonine-protein phosphatase 2A 65 kDa regulatory subunit A alpha isoform	1	1	13.2296	Infinity
Q06830;Q13162	PRDX1	22338.5	Peroxiredoxin-1	11	10	136.311	0.644984
P32119	PRDX2	22063	Peroxiredoxin-2	8	8	74.3863	0.551149
P30048	PRDX3	28034.8	Thioredoxin-dependent peroxide reductase_ mitochondrial	7	7	55.5584	2.60861
P30044	PRDX5	22314.6	Peroxiredoxin-5_ mitochondrial	5	5	32.2225	1.96551
P30041	PRDX6	25149.1	Peroxiredoxin-6	2	2	26.7488	0.438689
P60891;P11908	PRPS1	35347.5	Ribose-phosphate pyrophosphokinase 1	6	6	49.783	5.48523
P28072	PSMB6	25585.9	Proteasome subunit beta type-6	1	1	13.123	1.41634
Q13200	PSMD2	100941	26S proteasome non-ATPase regulatory subunit 2	6	5	33.5505	6.92191
P26599	PTBP1	57392.5	Polypyrimidine tract-binding protein 1	18	18	144.648	3.61032
Q15185	PTGES3	18982.6	Prostaglandin E synthase 3	1	1	6.387	0.690519
Q9H0U4;Q92928	RAB1B	22342.3	Ras-related protein Rab-1B	2	2	11.5825	0.723677
P63244	RACK1	35533	Receptor of activated protein C kinase 1	5	5	33.9776	2.54219
Q2PPJ7	RALGAPA2	213222	Ral GTPase-activating protein subunit alpha-2	1	1	6.4184	0.907369
P62826	RAN	24594.2	GTP-binding nuclear protein Ran	5	5	41.9806	0.633676
Q09028	RBBP4	47940.9	Histone-binding protein RBBP4	7	7	59.8895	2.55016
Q16576	RBBP7	48162.3	Histone-binding protein RBBP7	8	8	62.6884	1.03539
P38159	RBMX	42331.9	RNA-binding motif protein_ X chromosome	5	2	33.5739	Infinity
Q96E39	RBMXL1	42198.7	RNA binding motif protein_ X-linked-like-1	4	1	25.4117	0.253204
P27635;Q96L21	RPL10	25060.2	60S ribosomal protein L10	5	4	35.2961	2.14691
P62906	RPL10A	25002.4	60S ribosomal protein L10a	4	3	21.1613	2.39433
P62913	RPL11	20480.5	60S ribosomal protein L11	3	3	19.9165	2.69753
P30050	RPL12	17989.7	60S ribosomal protein L12	5	5	35.9419	2.56639
P61313	RPL15	24260.2	60S ribosomal protein L15	5	5	40.8983	2.19293
P18621	RPL17	21625.2	60S ribosomal protein L17	2	2	19.8087	4.36013
Q07020	RPL18	21748.6	60S ribosomal protein L18	3	2	26.1195	28.8507
Q02543	RPL18A	21047.5	60S ribosomal protein L18a	1	0	5.2555
P84098	RPL19	23580.1	60S ribosomal protein L19	1	1	7.0877	10.959
P46778	RPL21	18621.9	60S ribosomal protein L21	4	3	31.1626	1.15391
P35268	RPL22	14844	60S ribosomal protein L22	2	2	23.6657	5.20451
P62829	RPL23	14979.5	60S ribosomal protein L23	2	2	14.459	3.35642
P62750	RPL23A	17695.1	60S ribosomal protein L23a	3	3	20.5156	3.45493
P61254;Q9UNX3	RPL26	17258.2	60S ribosomal protein L26	2	2	11.9797	5.59776
P61353	RPL27	15797.8	60S ribosomal protein L27	2	2	21.4359	8.35384
P46779	RPL28	15804.6	60S ribosomal protein L28	4	4	26.0446	0.834863
P39023	RPL3	46394.1	60S ribosomal protein L3	7	7	73.0442	9.75466
P62888	RPL30	12955.2	60S ribosomal protein L30	2	1	15.6846	Infinity
P62910	RPL32	15973.9	60S ribosomal protein L32	4	4	35.7716	1.20304
P49207	RPL34	13521.1	60S ribosomal protein L34	2	2	11.9824	0.268488
P61513	RPL37A	10503.4	60S ribosomal protein L37a	2	2	12.909	9.09962
P36578	RPL4	47982.5	60S ribosomal protein L4	5	5	45.2019	2.13426
P46777	RPL5	34590.8	60S ribosomal protein L5	6	6	52.1103	6.41842
Q02878	RPL6	32785	60S ribosomal protein L6	4	4	26.093	0.744907
P18124	RPL7	29282.9	60S ribosomal protein L7	3	3	40.3522	7.58624
P62424	RPL7A	30166.7	60S ribosomal protein L7a	7	6	49.4014	2.58145
P62917	RPL8	28252.8	60S ribosomal protein L8	7	7	57.6786	5.39023
P32969	RPL9	21977.5	60S ribosomal protein L9	8	8	65.4638	1.51931
P05388;Q8NHW5	RPLP0	34444.7	60S acidic ribosomal protein P0	4	4	28.426	1.80953
P05386	RPLP1	11628	60S acidic ribosomal protein P1	2	2	32.1578	1.23054
P05387	RPLP2	11665	60S acidic ribosomal protein P2	4	4	37.7132	1.94311
P04843	RPN1	68683.6	Dolichyl-diphosphooligosaccharide--protein glycosyltransferase subunit 1	4	3	23.6056	0.797268
P04844	RPN2	69398.1	Dolichyl-diphosphooligosaccharide--protein glycosyltransferase subunit 2	3	3	17.1755	3.27172
P62280	RPS11	18601.8	40S ribosomal protein S11	4	4	27.6139	1.34024
P62277	RPS13	17222.3	40S ribosomal protein S13	5	4	33.9265	2.05416
P62263	RPS14	16443.8	40S ribosomal protein S14	2	2	13.9183	1.77987
P62841	RPS15	17040.2	40S ribosomal protein S15	5	5	58.2171	6.43785
P62244	RPS15A	14953.6	40S ribosomal protein S15a	1	1	15.948	0.772677
P08708	RPS17	15607.2	40S ribosomal protein S17	3	3	30.3373	3.40874
P15880	RPS2	31609.6	40S ribosomal protein S2	7	6	56.907	5.45813
P62266	RPS23	15978.7	40S ribosomal protein S23	4	4	35.8588	4.08752
P62854;Q5JNZ5	RPS26	13300.6	40S ribosomal protein S26	3	3	20.7413	2.10893
P23396	RPS3	26859.4	40S ribosomal protein S3	4	4	27.063	3.94425
P61247	RPS3A	30173.1	40S ribosomal protein S3a	10	10	73.1048	1.8619
P62701	RPS4X	29825.9	40S ribosomal protein S4_ X isoform	11	11	73.0264	1.75526
P46782	RPS5	23047.5	40S ribosomal protein S5	5	4	42.8297	1.55491
P62753	RPS6	28851.8	40S ribosomal protein S6	6	6	46.5948	1.59161
P62081	RPS7	22126.9	40S ribosomal protein S7	8	8	55.1857	3.24315
P62241	RPS8	24490.3	40S ribosomal protein S8	7	6	51.6739	3.35349
P08865	RPSA	32968.2	40S ribosomal protein SA	11	9	71.8929	0.596547
Q6ZR62	RTL4	35141.5	Retrotransposon Gag-like protein 4	1	1	5.6438	0.238877
P31949	S100A11	11854.5	Protein S100-A11	3	3	35.3894	0.135922
Q99584	S100A13	11471.2	Protein S100-A13	1	1	5.7888	1.78185
P50454	SERPINH1	46554.7	Serpin H1	4	4	26.4331	1.72161
Q15393	SF3B3	136661	Splicing factor 3B subunit 3	3	3	18.5138	2.28038
P34897	SHMT2	56449.3	Serine hydroxymethyltransferase_ mitochondrial	7	6	42.6675	3.62985
P12235;P12236	SLC25A4	33292.7	ADP/ATP translocase 1	8	3	48.7906	13.2813
P05141	SLC25A5	33080.4	ADP/ATP translocase 2	8	3	48.4951	1.70025
Q7KZF4	SND1	102681	Staphylococcal nuclease domain-containing protein 1	8	8	49.9337	3.76983
P62314	SNRPD1	13281.6	Small nuclear ribonucleoprotein Sm D1	2	2	16.2888	29.3944
P62318	SNRPD3	14030.4	Small nuclear ribonucleoprotein Sm D3	3	3	18.4949	23.0736
P62304	SNRPE	10860.7	Small nuclear ribonucleoprotein E	1	1	5.8328	1.92274
P00441	SOD1	16163.9	Superoxide dismutase [Cu-Zn]	4	4	48.9288	0.61886
Q07955	SRSF1	27858.7	Serine/arginine-rich splicing factor 1	4	4	31.7323	2.04611
P84103	SRSF3	19557.7	Serine/arginine-rich splicing factor 3	5	5	45.9233	1.23065
Q13242	SRSF9	25656.3	Serine/arginine-rich splicing factor 9	4	4	24.4972	1.1904
P05455	SSB	47008.2	Lupus La protein	4	4	25.9131	2.08501
Q9UJZ1	STOML2	38648.2	Stomatin-like protein 2_ mitochondrial	5	4	38.8197	1.819
O60506	SYNCRIP	69830.8	Heterogeneous nuclear ribonucleoprotein Q	5	4	32.6542	1.21334
P37802	TAGLN2	22562.6	Transgelin-2	7	7	42.3258	1.52244
Q13148	TARDBP	45082.1	TAR DNA-binding protein 43	5	5	41.3567	11.5771
P17987	TCP1	60856.9	T-complex protein 1 subunit alpha	8	8	70.2836	4.38705
O60522	TDRD6	239996	Tudor domain-containing protein 6	5	4	27.7999	0.841352
P29401	TKT	68562.1	Transketolase	12	11	77.103	0.653144
P60174	TPI1	31076.2	Triosephosphate isomerase	15	15	138.429	0.44493
P62995	TRA2B	33779.8	Transformer-2 protein homolog beta	2	2	12.5842	7.37747
Q12931	TRAP1	80395.3	Heat shock protein 75 kDa_ mitochondrial	11	9	67.5427	0.249513
Q13263	TRIM28	90317.6	Transcription intermediary factor 1-beta	4	4	30.9594	0.802963
Q71U36	TUBA1A	50820	Tubulin alpha-1A chain	24	1	329.669	1.64982
P68363;Q9H853	TUBA1B	50836	Tubulin alpha-1B chain	26	0	365.469
Q9BQE3	TUBA1C	50579.7	Tubulin alpha-1C chain	20	1	291.439	0.609984
Q13748;Q6PEY2	TUBA3C	50644	Tubulin alpha-3C/D chain	15	1	206.463	0.0685874
P68366	TUBA4A	50665.8	Tubulin alpha-4A chain	20	2	274.524	1.73885
Q9NY65	TUBA8	50778	Tubulin alpha-8 chain	13	5	125.157	0.867378
P07437;A6NNZ2;Q9H4B7	TUBB	50127.2	Tubulin beta chain	29	6	374.279	0.650488
Q13885	TUBB2A	50306.3	Tubulin beta-2A chain	23	2	262.819	1.17709
Q9BVA1	TUBB2B	50409.4	Tubulin beta-2B chain	22	0	281.713
Q13509	TUBB3	50889	Tubulin beta-3 chain	15	3	164.254	0.491359
P68371;P04350;Q3ZCM7	TUBB4B	50287.4	Tubulin beta-4B chain	29	3	359.414	0.816929
Q9BUF5	TUBB6	50313.5	Tubulin beta-6 chain	6	0	76.5942
P49411	TUFM	49883.8	Elongation factor Tu_ mitochondrial	12	12	100.285	3.1583
P26368	U2AF2	53843.3	Splicing factor U2AF 65 kDa subunit	5	5	31.6423	2.44437
P22314	UBA1	118933	Ubiquitin-like modifier-activating enzyme 1	26	23	170.574	1.61104
P09936	UCHL1	25166.6	Ubiquitin carboxyl-terminal hydrolase isozyme L1	5	5	35.0615	6.6363
O60701	UGDH	55708.5	UDP-glucose 6-dehydrogenase	15	15	129.027	0.11959
P55072	VCP	90006.3	Transitional endoplasmic reticulum ATPase	16	16	110.577	4.34398
P08670	VIM	53708.8	Vimentin	13	12	95.2648	2.87574
Q9BQA1	WDR77	37465.8	Methylosome protein 50	2	2	12.8642	5.01419
P13010	XRCC5	83275	X-ray repair cross-complementing protein 5	8	8	43.2836	1.18222
P12956	XRCC6	70128.3	X-ray repair cross-complementing protein 6	2	1	12.8779	10.6705
P31946	YWHAB	28196.5	14-3-3 protein beta/alpha	5	3	47.8882	1.15194
P62258	YWHAE	29345	14-3-3 protein epsilon	8	7	88.544	0.59548
P61981	YWHAG	28473.7	14-3-3 protein gamma	5	4	32.7621	2.46722
P27348	YWHAQ	28049.4	14-3-3 protein theta	5	4	46.442	1.10391
P63104;P31947;Q04917	YWHAZ	27916.2	14-3-3 protein zeta/delta	10	8	82.9476	0.17125

## Sheet: Interactome of Bag-1M
Table S3: List of proteins in Bag-1M interactome relative to mock interactome
Accession	Gene	Mass	Description	Peptide count	Unique peptides	Confidence score	Fold Change
P49588	AARS	107552	Alanine--tRNA ligase_ cytoplasmic	4	4	22.9517	3.10828
P24752	ACAT1	45484.8	Acetyl-CoA acetyltransferase_ mitochondrial	4	4	29.4237	2.28585
P60709;P63261;Q9BYX7	ACTB	42079	Actin_ cytoplasmic 1	39	12	472.984	0.791593
Q562R1	ACTBL2	42345.5	Beta-actin-like protein 2	13	2	136.546	1.27841
P68032;P62736;P68133	ACTC1	42361.2	Actin_ alpha cardiac muscle 1	23	0	265.321
P63267	ACTG2	42276.2	Actin_ gamma-enteric smooth muscle	23	3	224.332	0.27609
P61158	ACTR3	47827.5	Actin-related protein 3	2	2	11.3673	0.266167
P11766	ADH5	40579.7	Alcohol dehydrogenase class-3	2	2	11.3703	5.50592
O95994	AGR2	20036.3	Anterior gradient protein 2 homolog	10	9	122.517	0.509519
Q8TD06	AGR3	19285.5	Anterior gradient protein 3	3	2	19.7633	4.73597
P54819	AK2	26705.9	Adenylate kinase 2_ mitochondrial	6	6	36.4908	0.940246
P52895;Q04828	AKR1C2	37134.5	Aldo-keto reductase family 1 member C2	3	3	17.3981	2.0346
P04075	ALDOA	39876.3	Fructose-bisphosphate aldolase A	32	25	364.421	0.586016
P05062	ALDOB	39986.3	Fructose-bisphosphate aldolase B	3	1	18.6101	4.74905
P09972	ALDOC	39855.1	Fructose-bisphosphate aldolase C	7	1	79.7562	0.243905
Q86V81	ALYREF	26887.9	THO complex subunit 4	2	2	12.8841	4.41388
P07355;A6NMY6	ANXA2	38832.2	Annexin A2	7	7	50.4121	0.540235
P08758	ANXA5	35993.9	Annexin A5	5	4	38.3564	2.0259
P07741	APRT	19778.9	Adenine phosphoribosyltransferase	2	1	11.2279	0.716959
P61204;P84077;P18085	ARF3	20657.8	ADP-ribosylation factor 3	8	6	57.9782	0.417157
P84085	ARF5	20643.8	ADP-ribosylation factor 5	3	1	19.6539	1.60967
P52565	ARHGDIA	23264.2	Rho GDP-dissociation inhibitor 1	6	5	51.7152	1.38959
P31939	ATIC	65129.2	Bifunctional purine biosynthesis protein PURH	14	12	98.3992	0.777295
P25705	ATP5F1A	59864.8	ATP synthase subunit alpha_ mitochondrial	20	20	167.464	0.925972
P06576	ATP5F1B	56560	ATP synthase subunit beta_ mitochondrial	24	23	222.21	0.816728
P48047	ATP5O	23391.4	ATP synthase subunit	1	1	6.416	2.98573
Q99933	BAG1	39006.9	BAG family molecular chaperone regulator 1	26	24	332.066	4.35008
Q07021	C1QBP	31761.5	Complement component 1 Q subcomponent-binding protein_ mitochondrial	3	2	25.7054	4.15387
Q8N1Q1	CA13	29500.2	Carbonic anhydrase 13	3	3	36.105	0.97925
P00918	CA2	29303.1	Carbonic anhydrase 2	7	7	50.6329	1.06823
P0DP23;P0DP24;P0DP25	CALM1	16837.7	Calmodulin-1	10	10	139.805	1.57486
P27797	CALR	48312.7	Calreticulin	11	11	102.351	0.865632
P27824	CANX	68024.6	Calnexin	7	7	47.0084	1.57734
P52907	CAPZA1	33093.9	F-actin-capping protein subunit alpha-1	1	1	5.2345	Infinity
P83916;Q13185	CBX1	21531.9	Chromobox protein homolog 1	1	1	6.2387	1.37299
P78371	CCT2	57830.5	T-complex protein 1 subunit beta	18	18	144.95	0.410921
P49368	CCT3	61104.3	T-complex protein 1 subunit gamma	8	8	54.1209	0.623669
P50991	CCT4	58437.6	T-complex protein 1 subunit delta	13	10	99.3644	2.72591
P48643	CCT5	60127.4	T-complex protein 1 subunit epsilon	12	11	86.4693	1.61217
P40227	CCT6A	58480.5	T-complex protein 1 subunit zeta	7	7	56.8188	0.936679
Q99832	CCT7	59880	T-complex protein 1 subunit eta	6	6	51.4327	1.45153
P50990	CCT8	60191	T-complex protein 1 subunit theta	12	12	72.4454	1.50312
P06493	CDK1	34152.5	Cyclin-dependent kinase 1	2	2	18.7502	5.7957
P23528	CFL1	18730.6	Cofilin-1	13	8	120.37	0.635677
Q9Y281	CFL2	18850.7	Cofilin-2	6	1	54.4255	Infinity
P12277	CKB	42929.5	Creatine kinase B-type	14	13	124.591	1.53477
P12532	CKMT1A	47436	Creatine kinase U-type_ mitochondrial	1	1	13.4228	4.19162
O00299	CLIC1	27264.9	Chloride intracellular channel protein 1	6	6	36.6799	1.13398
Q00610	CLTC	193383	Clathrin heavy chain 1	31	30	220.343	1.17068
Q9Y2B0	CNPY2	20994.4	Protein canopy homolog 2	4	4	23.1928	3.50153
O43405	COCH	60110.4	Cochlin	1	1	6.2839
Q9NX08	COMMD8	21204.5	COMM domain-containing protein 8	2	1	11.6508	1.91036
O75390	CS	51940.7	Citrate synthase_ mitochondrial	5	4	36.665	1.44601
P07339	CTSD	45065.5	Cathepsin D	8	7	59.7035	1.02565
O00148	DDX39A	49642.9	ATP-dependent RNA helicase DDX39A	6	2	46.2065	20.2307
Q13838	DDX39B	49447.7	Spliceosome RNA helicase DDX39B	9	4	73.6988	2.19501
Q08211	DHX9	142270	ATP-dependent RNA helicase A	17	16	123.492	0.700477
P09622	DLD	54747.6	Dihydrolipoyl dehydrogenase_ mitochondrial	11	10	67.6924	1.05134
Q14195	DPYSL3	62362.6	Dihydropyrimidinase-related protein 3	2	2	10.0882	1.11655
P60981	DSTN	18962	Destrin	3	1	21.6161	0.198135
P30084	ECHS1	31843.7	Enoyl-CoA hydratase_ mitochondrial	5	5	51.0332	0.478498
P68104;Q5VTE0	EEF1A1	50483.1	Elongation factor 1-alpha 1	34	25	289.671	0.803124
Q05639	EEF1A2	50812.4	Elongation factor 1-alpha 2	16	7	195.487	0.638635
P26641	EEF1G	50461	Elongation factor 1-gamma	16	15	142.685	2.46662
P13639	EEF2	96307.8	Elongation factor 2	41	41	392.195	0.818535
P60842	EIF4A1	46382.2	Eukaryotic initiation factor 4A-I	16	9	131.886	0.204937
Q14240	EIF4A2	46630.5	Eukaryotic initiation factor 4A-II	7	1	63.4928	54.5911
P63241;Q6IS14;Q9GZV4	EIF5A	17060.4	Eukaryotic translation initiation factor 5A-1	5	5	39.9653	0.761394
P06733;P13929	ENO1	47511.2	Alpha-enolase	33	28	337.413	0.693071
P09104	ENO2	47610.8	Gamma-enolase	7	4	81.6295	1.21186
P13804	ETFA	35421.8	Electron transfer flavoprotein subunit alpha_ mitochondrial	6	6	36.5798	1.08621
O00519	FAAH	63978.4	Fatty-acid amide hydrolase 1	1	1	5.3046	0.0728277
P09467	FBP1	37241.7	Fructose-1_6-bisphosphatase 1	5	5	40.9929	1.08573
Q9UHY8	FEZ2	39951.5	Fasciculation and elongation protein zeta-2	1	0	10.3332
Q02790	FKBP4	52089.8	Peptidyl-prolyl cis-trans isomerase FKBP4	5	5	29.9108	1.23893
P11413	G6PD	59713.1	Glucose-6-phosphate 1-dehydrogenase	13	12	74.4992	0.515811
Q14697	GANAB	107330	Neutral alpha-glucosidase AB	17	17	117.666	0.695938
P04406	GAPDH	36224.4	Glyceraldehyde-3-phosphate dehydrogenase	33	32	384.702	0.642342
P31150	GDI1	51210.1	Rab GDP dissociation inhibitor alpha	6	3	49.2747	0.443701
P50395	GDI2	51119.6	Rab GDP dissociation inhibitor beta	9	5	72.3636	0.811599
Q9UG22	GIMAP2	38986.8	GTPase IMAP family member 2	1	0	4.5302
Q04760	GLO1	21005.9	Lactoylglutathione lyase	4	3	19.7861	0.204123
P06744	GPI	63375.4	Glucose-6-phosphate isomerase	13	12	127.481	1.1069
P06396	GSN	86096.8	Gelsolin	8	7	47.6424	3.36561
P09211	GSTP1	23584	Glutathione S-transferase P	2	2	22.6848	0.521674
Q16836	HADH	34350.6	Hydroxyacyl-coenzyme A dehydrogenase_ mitochondrial	3	3	17.8671	0.938122
P40939	HADHA	83741.2	Trifunctional enzyme subunit alpha_ mitochondrial	6	6	34.6802	2.07025
P49773	HINT1	13916	Histidine triad nucleotide-binding protein 1	2	2	12.4235	1.46339
O60814;P06899;P23527;P33778;P57053;P58876;P62807;Q16778;Q5QNW6;Q8N257;Q93079;Q99877;Q99879;Q99880	HIST1H2BK	13890.2	Histone H2B type 1-K	1	1	7.0812	5.57498
P09429;B2RPK0	HMGB1	25064.9	High mobility group protein B1	4	3	41.9658	0.989113
P09651;Q32P51	HNRNPA1	38860.8	Heterogeneous nuclear ribonucleoprotein A1	10	10	114.994	1.44725
P22626	HNRNPA2B1	37486.8	Heterogeneous nuclear ribonucleoproteins A2/B1	14	14	119.244	1.44279
P51991	HNRNPA3	39823.1	Heterogeneous nuclear ribonucleoprotein A3	7	7	54.1764	1.47264
Q99729	HNRNPAB	36339	Heterogeneous nuclear ribonucleoprotein A/B	6	5	34.0681	3.87442
P07910	HNRNPC	33727.1	Heterogeneous nuclear ribonucleoproteins C1/C2	4	4	41.7427	1.11429
Q14103	HNRNPD	38605.3	Heterogeneous nuclear ribonucleoprotein D0	2	1	12.8239	0.578208
P52597	HNRNPF	46014.1	Heterogeneous nuclear ribonucleoprotein F	6	5	52.1643	1.644
P31943;P55795	HNRNPH1	49514.7	Heterogeneous nuclear ribonucleoprotein H	10	10	104.514	2.46841
P61978	HNRNPK	51261.5	Heterogeneous nuclear ribonucleoprotein K	23	22	215.17	0.705852
P52272	HNRNPM	77801.1	Heterogeneous nuclear ribonucleoprotein M	6	6	35.6025	5.0329
Q00839	HNRNPU	91325.9	Heterogeneous nuclear ribonucleoprotein U	16	15	129.899	2.83147
Q99714	HSD17B10	27151.2	3-hydroxyacyl-CoA dehydrogenase type-2	8	8	58.6893	0.797227
P07900	HSP90AA1	85059.1	Heat shock protein HSP 90-alpha	45	26	489.138	1.00578
Q14568	HSP90AA2P	39478.9	Heat shock protein HSP 90-alpha A2	7	1	68.0786	0.184971
Q58FG1	HSP90AA4P	47826	Putative heat shock protein HSP 90-alpha A4	5	1	49.6883	3.64375
P08238;Q58FF7;Q58FF8;Q58FF6	HSP90AB1	83606.5	Heat shock protein HSP 90-beta	46	28	513.735	0.808604
P14625	HSP90B1	92754.2	Endoplasmin	14	9	129.79	0.921824
P0DMV8;P0DMV9;P48741	HSPA1A	70337.5	Heat shock 70 kDa protein 1A	54	31	619.541	1.78445
P34931	HSPA1L	70774.3	Heat shock 70 kDa protein 1-like	19	0	198.152
P54652	HSPA2	70306.2	Heat shock-related 70 kDa protein 2	27	12	217.942	0.851878
P11021	HSPA5	72447.1	Endoplasmic reticulum chaperone BiP	26	23	250.929	0.767375
P17066	HSPA6	71484.5	Heat shock 70 kDa protein 6	13	0	147.079
P11142	HSPA8	71126.3	Heat shock cognate 71 kDa protein	47	31	537.172	1.44667
P38646	HSPA9	73965.8	Stress-70 protein_ mitochondrial	25	24	221.001	1.00576
P04792	HSPB1	22839.6	Heat shock protein beta-1	14	14	172.505	0.573927
P10809	HSPD1	61225.9	60 kDa heat shock protein_ mitochondrial	37	37	366.171	0.899277
P61604	HSPE1	10931.7	10 kDa heat shock protein_ mitochondrial	9	9	66.8379	0.668165
P48735	IDH2	51365.6	Isocitrate dehydrogenase [NADP]_ mitochondrial	2	2	11.7957	2.7712
P01857	IGHG1	36619.2	Immunoglobulin heavy constant gamma 1	40	23	514.268	1.0405
P01859	IGHG2	36528	Immunoglobulin heavy constant gamma 2	29	18	338.035	0.905258
P01860	IGHG3	42313.5	Immunoglobulin heavy constant gamma 3	37	18	359.291	1.35201
P01861	IGHG4	36453.8	Immunoglobulin heavy constant gamma 4	18	2	253.324	12.1738
A0A075B6R2;A0A087WSY4;A0A0C4DH41;P01824;P01825;P06331;P0DP06;P0DP07;P0DP08	IGHV4-4	12961.8	Immunoglobulin heavy variable 4-4	1	1	7.2107	2.6107
P01834	IGKC	11936.1	Immunoglobulin kappa constant	18	18	219.473	0.967464
A0A075B6S6;P06310	IGKV2D-30	13329.1	Immunoglobulin kappa variable 2D-30	2	2	12.8574	0.847372
P04433;A0A0A0MRZ8	IGKV3-11	12689.2	Immunoglobulin kappa variable 3-11	4	4	26.3779	0.892927
P01619	IGKV3-20	12671.2	Immunoglobulin kappa variable 3-20	3	1	21.4515	88.2691
A0A0C4DH25	IGKV3D-20	12629.1	Immunoglobulin kappa variable 3D-20	3	0	21.5425
P0DOY2;P0CF74	IGLC2	11464.7	Immunoglobulin lambda constant 2	11	0	145.881
P0DOY3	IGLC3	11436.6	Immunoglobulin lambda constant 3	17	6	138.023	0.347643
A0M8Q6	IGLC7	11424.7	Immunoglobulin lambda constant 7	6	1	77.7287	59.7447
B9A064;P0CG04	IGLL5	23405.4	Immunoglobulin lambda-like polypeptide 5	10	3	136.218	0.868755
Q12905	ILF2	43290.3	Interleukin enhancer-binding factor 2	5	5	49.4121	1.74863
Q12906	ILF3	95737.7	Interleukin enhancer-binding factor 3	7	7	48.9864	1.0395
P12268	IMPDH2	56261.3	Inosine-5'-monophosphate dehydrogenase 2	6	6	33.6793	2.55506
P05161	ISG15	17944.6	Ubiquitin-like protein ISG15	3	3	14.397	49.1776
Q96CN7	ISOC1	32521.9	Isochorismatase domain-containing protein 1	2	2	12.4713	0.666137
O75037	KIF21B	184430	Kinesin-like protein KIF21B	6	5	33.5703	0.702018
Q14974	KPNB1	98482	Importin subunit beta-1	5	5	41.875	1.66112
P04264	KRT1	66209.9	Keratin_ type II cytoskeletal 1	20	18	173.233	0.224854
P13645	KRT10	59055.3	Keratin_ type I cytoskeletal 10	15	14	115.6	0.235294
P05783	KRT18	48057.9	Keratin_ type I cytoskeletal 18	18	14	123.139	0.389449
P08727	KRT19	44106.1	Keratin_ type I cytoskeletal 19	7	5	46.4638	0.118784
P35908;Q7Z794	KRT2	65718.1	Keratin_ type II cytoskeletal 2 epidermal	10	7	71.3786	0.0939013
P19013	KRT4	57684.5	Keratin_ type II cytoskeletal 4	6	4	37.1755	0.484115
P05787;P08729;P14136;Q6KB66	KRT8	53704.4	Keratin_ type II cytoskeletal 8	27	22	213.83	0.186255
P35527	KRT9	62292.5	Keratin_ type I cytoskeletal 9	17	16	128.968	0.148667
P00338;Q9BYZ2	LDHA	36973.9	L-lactate dehydrogenase A chain	16	13	146.614	0.834563
P07195;P07864;Q6ZMR3	LDHB	36923.7	L-lactate dehydrogenase B chain	21	18	188.914	1.65515
P17931	LGALS3	26209.4	Galectin-3	3	3	12.5969	0.0821922
Q16644	MAPKAPK3	43500.3	MAP kinase-activated protein kinase 3	1	1	12.3106	Infinity
P40925	MDH1	36654.3	Malate dehydrogenase_ cytoplasmic	1	1	12.374	2.48522
P40926	MDH2	35959.6	Malate dehydrogenase_ mitochondrial	20	18	199.811	0.741988
P14174	MIF	12647.4	Macrophage migration inhibitory factor	6	6	59.4634	0.917213
P11586	MTHFD1	102244	C-1-tetrahydrofolate synthase_ cytoplasmic	11	9	62.3494	1.29281
P35579	MYH9	227787	Myosin-9	15	15	100.018	1.20406
E9PAV3;Q13765	NACA	206106	Nascent polypeptide-associated complex subunit alpha_ muscle-specific form	3	3	23.5651	0.484931
Q9NR45	NANS	40763.8	Sialic acid synthase	4	4	36.534	0.927838
P19338	NCL	76671.5	Nucleolin	19	19	173.112	1.34311
P15531	NME1	17319.8	Nucleoside diphosphate kinase A	12	8	75.4727	0.758959
P22392;O60361	NME2	17412.1	Nucleoside diphosphate kinase B	10	6	102.11	0.766561
Q15233	NONO	54345.8	Non-POU domain-containing octamer-binding protein	4	4	23.9414	1.44529
P06748	NPM1	32746.2	Nucleophosmin	9	9	94.206	1.11225
P07237	P4HB	57515.6	Protein disulfide-isomerase	9	8	71.3696	0.553446
P11940;Q13310	PABPC1	70899.1	Polyadenylate-binding protein 1	6	6	36.0039	1.22474
P22234	PAICS	47820.6	Multifunctional protein ADE2	8	8	56.9404	0.399798
Q99497	PARK7	20062.2	Protein/nucleic acid deglycase DJ-1	6	6	45.168	1.66747
Q15365	PCBP1	38011.1	Poly(rC)-binding protein 1	13	10	99.3185	1.04628
Q15366	PCBP2	38979.4	Poly(rC)-binding protein 2	12	6	91.6309	1.92699
P57721	PCBP3	39750.5	Poly(rC)-binding protein 3	5	1	34.5287	6.04168
P22061	PCMT1	24807.5	Protein-L-isoaspartate(D-aspartate) O-methyltransferase	2	2	11.5983	1.14751
P12004	PCNA	29111	Proliferating cell nuclear antigen	6	6	40.7131	2.98521
P30101	PDIA3	57181.6	Protein disulfide-isomerase A3	12	12	79.0491	0.819087
P13667	PDIA4	73274.7	Protein disulfide-isomerase A4	3	3	17.2739	0.599731
Q15084	PDIA6	48520.6	Protein disulfide-isomerase A6	10	10	94.0564	0.876417
P30086	PEBP1	21170.9	Phosphatidylethanolamine-binding protein 1	3	3	19.4406	2.93905
P07737	PFN1	15225.3	Profilin-1	13	13	107.429	0.494076
P18669;P15259;Q8N0Y7	PGAM1	28918	Phosphoglycerate mutase 1	13	13	97.4446	0.49053
P52209	PGD	53653.3	6-phosphogluconate dehydrogenase_ decarboxylating	7	7	55.3839	0.840743
P00558;P07205	PGK1	45014	Phosphoglycerate kinase 1	26	26	239.896	1.01203
O00264	PGRMC1	21785.2	Membrane-associated progesterone receptor component 1	1	1	6.7859	1.18465
P35232	PHB	29861.1	Prohibitin	2	2	18.0729	1.31768
O43175	PHGDH	57392	D-3-phosphoglycerate dehydrogenase	3	3	33.7043	0.570138
P14618;P30613	PKM	58507.3	Pyruvate kinase PKM	25	25	277.216	0.710479
P13797	PLS3	71324.4	Plastin-3	9	9	67.9137	1.67389
Q6S8J3;P0CG38;P0CG39	POTEE	122961	POTE ankyrin domain family member E	20	3	245.787	0.264056
A5A3E0	POTEF	123099	POTE ankyrin domain family member F	16	3	159.617	0.379434
P62937;A0A075B759;F5H284;P0DN26;P0DN37	PPIA	18240.6	Peptidyl-prolyl cis-trans isomerase A	19	14	200.788	0.546393
Q9Y536;A0A0B4J2A2	PPIAL4A	18409.9	Peptidyl-prolyl cis-trans isomerase A-like 4A	5	1	48.0077	0.73886
P23284	PPIB	23799.6	Peptidyl-prolyl cis-trans isomerase B	3	3	18.4168	0.460291
P30153	PPP2R1A	66107.1	Serine/threonine-protein phosphatase 2A 65 kDa regulatory subunit A alpha isoform	5	5	41.5118	0.685129
Q06830;Q13162	PRDX1	22338.5	Peroxiredoxin-1	16	13	153.814	1.17589
P32119	PRDX2	22063	Peroxiredoxin-2	11	9	97.7341	1.08769
P30048	PRDX3	28034.8	Thioredoxin-dependent peroxide reductase_ mitochondrial	6	6	52.0148	1.56091
P30044	PRDX5	22314.6	Peroxiredoxin-5_ mitochondrial	6	5	49.0894	1.88712
P30041	PRDX6	25149.1	Peroxiredoxin-6	6	6	43.7739	1.08264
Q9UMS4	PRPF19	55637.1	Pre-mRNA-processing factor 19	4	3	23.8473	0.911247
Q00887	PSG9	48728.4	Pregnancy-specific beta-1-glycoprotein 9	3	3	11.2659	14.3592
P60900	PSMA6	27855.7	Proteasome subunit alpha type-6	1	1	5.368	0.28743
P28074	PSMB5	28651.4	Proteasome subunit beta type-5	3	3	17.4451	1.45347
P43686	PSMC4	47480.4	26S proteasome regulatory subunit 6B	5	4	42.2147	1.55905
Q13200	PSMD2	100941	26S proteasome non-ATPase regulatory subunit 2	12	11	75.6732	2.67672
P26599	PTBP1	57392.5	Polypyrimidine tract-binding protein 1	14	14	116.477	2.37372
P61026	RAB10	22769.1	Ras-related protein Rab-10	3	1	20.3321	0.487281
P62820	RAB1A	22905.9	Ras-related protein Rab-1A	5	0	40.1325
Q9H0U4;P59190;P61006;Q15286;Q92930;O95716	RAB1B	22342.3	Ras-related protein Rab-1B	6	1	40.2028	80.834
Q92928	RAB1C	22245.1	Putative Ras-related protein Rab-1C	5	1	32.3278	9.81858
P63244	RACK1	35533	Receptor of activated protein C kinase 1	3	3	20.1489	4.58966
P54727	RAD23B	43228.3	UV excision repair protein RAD23 homolog B	2	2	18.5383	1.07621
P62826	RAN	24594.2	GTP-binding nuclear protein Ran	4	4	31.4436	4.53105
P13489	RNH1	51798.4	Ribonuclease inhibitor	1	0	5.6337
P27635	RPL10	25060.2	60S ribosomal protein L10	1	1	6.303	3.60893
P62906	RPL10A	25002.4	60S ribosomal protein L10a	5	5	51.2211	2.42532
P62913	RPL11	20480.5	60S ribosomal protein L11	4	4	28.809	6.47521
P30050	RPL12	17989.7	60S ribosomal protein L12	3	3	33.1835	1.07592
P40429;Q6NVV1	RPL13A	23634.3	60S ribosomal protein L13a	2	2	12.477	1.32439
P50914	RPL14	23545.9	60S ribosomal protein L14	3	3	21.0542	0.987186
P61313	RPL15	24260.2	60S ribosomal protein L15	3	3	24.982	1.62916
P18621	RPL17	21625.2	60S ribosomal protein L17	4	4	37.531	0.816809
Q07020	RPL18	21748.6	60S ribosomal protein L18	4	4	32.7141	1.02975
P84098	RPL19	23580.1	60S ribosomal protein L19	1	1	6.4839	8.99731
P46778	RPL21	18621.9	60S ribosomal protein L21	3	3	20.2238	1.48798
P35268	RPL22	14844	60S ribosomal protein L22	2	2	14.667	5.33141
P62829	RPL23	14979.5	60S ribosomal protein L23	3	3	25.7226	1.08715
P39023	RPL3	46394.1	60S ribosomal protein L3	5	5	35.8264	1.6795
P62888	RPL30	12955.2	60S ribosomal protein L30	2	2	14.067	5.16239
P62910	RPL32	15973.9	60S ribosomal protein L32	3	3	34.5689	1.44129
P36578	RPL4	47982.5	60S ribosomal protein L4	9	9	70.0325	0.885464
P46777	RPL5	34590.8	60S ribosomal protein L5	7	6	51.8964	1.82233
Q02878	RPL6	32785	60S ribosomal protein L6	3	3	17.414	0.941345
P18124	RPL7	29282.9	60S ribosomal protein L7	4	4	33.0798	1.96361
P62424	RPL7A	30166.7	60S ribosomal protein L7a	9	9	64.8641	1.33182
P62917	RPL8	28252.8	60S ribosomal protein L8	7	7	46.136	1.55524
P32969	RPL9	21977.5	60S ribosomal protein L9	5	5	58.3374	1.59853
P05388;Q8NHW5	RPLP0	34444.7	60S acidic ribosomal protein P0	3	3	27.9985	2.16319
P05386	RPLP1	11628	60S acidic ribosomal protein P1	3	3	42.7827	1.26122
P05387	RPLP2	11665	60S acidic ribosomal protein P2	5	5	39.7881	1.27856
P04843	RPN1	68683.6	Dolichyl-diphosphooligosaccharide--protein glycosyltransferase subunit 1	5	5	37.1498	0.20816
P62280	RPS11	18601.8	40S ribosomal protein S11	4	4	24.1369	2.03431
P62277	RPS13	17222.3	40S ribosomal protein S13	3	3	26.2065	1.09822
P62263	RPS14	16443.8	40S ribosomal protein S14	4	4	30.8337	2.82363
P62841	RPS15	17040.2	40S ribosomal protein S15	4	4	40.0622	2.88873
P08708	RPS17	15607.2	40S ribosomal protein S17	3	2	29.0713	0.591464
P15880	RPS2	31609.6	40S ribosomal protein S2	9	7	58.8527	12.013
P62266	RPS23	15978.7	40S ribosomal protein S23	6	6	46.1349	1.65423
P62847	RPS24	15423.2	40S ribosomal protein S24	1	1	7.3988	0.547849
P62854;Q5JNZ5	RPS26	13300.6	40S ribosomal protein S26	3	3	24.1255	2.73409
P62979	RPS27A	18307.1	Ubiquitin-40S ribosomal protein S27a	2	2	18.424	2.25725
P62857	RPS28	7898.07	40S ribosomal protein S28	1	1	6.1789	Infinity
P23396	RPS3	26859.4	40S ribosomal protein S3	5	5	38.3288	0.68971
P61247	RPS3A	30173.1	40S ribosomal protein S3a	8	8	55.0444	1.94985
P62701	RPS4X	29825.9	40S ribosomal protein S4_ X isoform	6	6	46.8905	2.43505
P46782	RPS5	23047.5	40S ribosomal protein S5	4	3	42.8474	1.31197
P62753	RPS6	28851.8	40S ribosomal protein S6	6	5	56.6401	1.60865
P62081	RPS7	22126.9	40S ribosomal protein S7	9	9	85.917	1.01954
P62241	RPS8	24490.3	40S ribosomal protein S8	8	8	71.0566	3.06543
P08865	RPSA	32968.2	40S ribosomal protein SA	9	8	75.6977	0.388158
P31949	S100A11	11854.5	Protein S100-A11	6	6	62.0232	0.540178
P25815	S100P	10457	Protein S100-P	1	1	11.678	11.5106
P50454	SERPINH1	46554.7	Serpin H1	5	5	22.3999	0.920352
Q01105;P0DME0	SET	33488.9	Protein SET	4	4	42.0488	0.934463
P31947	SFN	27888.2	14-3-3 protein sigma	8	3	63.3591	0.527145
P34897	SHMT2	56449.3	Serine hydroxymethyltransferase_ mitochondrial	5	4	30.0818	0.852631
P05141	SLC25A5	33080.4	ADP/ATP translocase 2	12	5	79.4616	0.245519
P12236;P12235	SLC25A6	33094.4	ADP/ATP translocase 3	10	3	79.3511	0.270852
P62314	SNRPD1	13281.6	Small nuclear ribonucleoprotein Sm D1	2	2	23.1576	2.84077
P62318	SNRPD3	14030.4	Small nuclear ribonucleoprotein Sm D3	2	2	11.9927	1.05907
P00441	SOD1	16163.9	Superoxide dismutase [Cu-Zn]	4	4	49.9971	0.846533
Q9Y365	STARD10	33448	START domain-containing protein 10	3	3	16.772	2.71401
P31948	STIP1	63266.7	Stress-induced-phosphoprotein 1	5	5	39.1493	0.908528
P16949	STMN1	17302.5	Stathmin	2	2	13.5655	0.725137
Q9UJZ1	STOML2	38648.2	Stomatin-like protein 2_ mitochondrial	1	1	6.5177	0.758652
P37802	TAGLN2	22562.6	Transgelin-2	5	4	43.9448	0.849251
P17987	TCP1	60856.9	T-complex protein 1 subunit alpha	13	11	91.2296	1.43526
P29401	TKT	68562.1	Transketolase	22	20	165.123	0.892441
O96008	TOMM40	38235.3	Mitochondrial import receptor subunit TOM40 homolog	1	1	6.3582	80.9451
P60174	TPI1	31076.2	Triosephosphate isomerase	20	18	200.794	0.990233
Q12931	TRAP1	80395.3	Heat shock protein 75 kDa_ mitochondrial	8	6	56.8858	1.33796
Q13263	TRIM28	90317.6	Transcription intermediary factor 1-beta	10	10	67.0361	2.91889
Q71U36	TUBA1A	50820	Tubulin alpha-1A chain	22	0	305.072
P68363;Q9H853	TUBA1B	50836	Tubulin alpha-1B chain	24	0	347.486
Q9BQE3	TUBA1C	50579.7	Tubulin alpha-1C chain	21	2	281.159	0.869468
Q13748;Q6PEY2	TUBA3C	50644	Tubulin alpha-3C/D chain	16	1	229.78	Infinity
P68366	TUBA4A	50665.8	Tubulin alpha-4A chain	15	1	217.762	1.01781
Q9NY65	TUBA8	50778	Tubulin alpha-8 chain	9	2	120.718	1.23922
P07437;A6NNZ2	TUBB	50127.2	Tubulin beta chain	31	7	395.105	2.12304
Q9H4B7	TUBB1	50897.3	Tubulin beta-1 chain	3	1	22.1907	0.537284
Q13885	TUBB2A	50306.3	Tubulin beta-2A chain	25	2	295.262	0.318769
Q9BVA1	TUBB2B	50409.4	Tubulin beta-2B chain	24	0	311.919
Q13509	TUBB3	50889	Tubulin beta-3 chain	21	3	211.056	2.46152
P04350	TUBB4A	50042.1	Tubulin beta-4A chain	25	1	286.113	6.63482
P68371	TUBB4B	50287.4	Tubulin beta-4B chain	30	0	374.395
Q9BUF5	TUBB6	50313.5	Tubulin beta-6 chain	14	4	138.83	1.22688
Q3ZCM7	TUBB8	50289.4	Tubulin beta-8 chain	10	1	97.6699	7.40944
P49411	TUFM	49883.8	Elongation factor Tu_ mitochondrial	7	7	54.6199	1.5426
P10599	TXN	12022.7	Thioredoxin	7	6	70.5606	0.683292
P26368	U2AF2	53843.3	Splicing factor U2AF 65 kDa subunit	6	6	47.958	1.27024
P22314	UBA1	118933	Ubiquitin-like modifier-activating enzyme 1	24	23	207.124	1.65539
O60701	UGDH	55708.5	UDP-glucose 6-dehydrogenase	22	22	231.832	0.681708
P55072	VCP	90006.3	Transitional endoplasmic reticulum ATPase	18	17	118.634	1.24047
A8K0Z3;A8MWX3;Q6VEQ5;Q9NQA3	WASHC1	50385	WASH complex subunit 1	1	1	12.815	2.17203
P13010	XRCC5	83275	X-ray repair cross-complementing protein 5	6	6	42.6774	3.80093
P12956	XRCC6	70128.3	X-ray repair cross-complementing protein 6	5	4	43.3465	3.05751
P67809	YBX1	35924.2	Nuclease-sensitive element-binding protein 1	3	3	18.5764	9.99134
P16989	YBX3	40090	Y-box-binding protein 3	1	1	5.9639	Infinity
P31946	YWHAB	28196.5	14-3-3 protein beta/alpha	7	3	76.2364	3.43778
P62258	YWHAE	29345	14-3-3 protein epsilon	11	9	123.431	0.985163
P61981	YWHAG	28473.7	14-3-3 protein gamma	9	5	65.7374	2.575
Q04917	YWHAH	28389.9	14-3-3 protein eta	6	2	43.7255	4.28753
P27348	YWHAQ	28049.4	14-3-3 protein theta	10	7	85.3027	1.24579
P63104	YWHAZ	27916.2	14-3-3 protein zeta/delta	14	8	131.833	1.00678

## Sheet: Interactome of Bag-1L
Table S3: List of proteins in Bag-1L interactome relative to mock interactome
Accession	Gene	Mass	Description	Peptide count	Unique peptides	Confidence score	Fold Change
P49588	AARS	107552	Alanine--tRNA ligase_ cytoplasmic	11	10	78.8572	2.3812
P24752	ACAT1	45484.8	Acetyl-CoA acetyltransferase_ mitochondrial	6	6	45.9528	3.18887
P53396	ACLY	121752	ATP-citrate synthase	8	8	44.5576	0.315196
P60709;P63261;Q9BYX7	ACTB	42079	Actin_ cytoplasmic 1	32	12	353.766	0.615285
Q562R1	ACTBL2	42345.5	Beta-actin-like protein 2	7	1	71.163	14.6652
P63267;P62736	ACTG2	42276.2	Actin_ gamma-enteric smooth muscle	19	3	171.087	0.0522022
O43707	ACTN4	105310	Alpha-actinin-4	5	5	29.1911	0.688193
P61163;P42025	ACTR1A	42727.9	Alpha-centractin	7	6	40.4046	1.63992
P61160	ACTR2	45046	Actin-related protein 2	3	3	17.302	1.26255
P61158	ACTR3	47827.5	Actin-related protein 3	2	2	11.7711	2.54901
O95994;Q8TD06	AGR2	20036.3	Anterior gradient protein 2 homolog	5	5	59.6539	0.0752592
P54819	AK2	26705.9	Adenylate kinase 2_ mitochondrial	3	3	23.7163	1.19333
P15121	AKR1B1	36252.6	Aldose reductase	7	7	56.7608	3.50593
P49419	ALDH7A1	59057.5	Alpha-aminoadipic semialdehyde dehydrogenase	2	2	11.8594	118.918
P04075	ALDOA	39876.3	Fructose-bisphosphate aldolase A	30	25	294.636	0.498593
P05062	ALDOB	39986.3	Fructose-bisphosphate aldolase B	5	5	30.1102	1.78856
P09972	ALDOC	39855.1	Fructose-bisphosphate aldolase C	8	2	61.9113	0.497348
Q86V81	ALYREF	26887.9	THO complex subunit 4	3	3	19.7738	2.34303
Q16671	AMHR2	64175.5	Anti-Muellerian hormone type-2 receptor	3	3	16.7565	35.1391
P39687	ANP32A	28699.5	Acidic leucine-rich nuclear phosphoprotein 32 family member A	5	5	38.4574	1.26737
Q92688	ANP32B	28958.8	Acidic leucine-rich nuclear phosphoprotein 32 family member B	1	1	12.5368	0.810244
P07355;A6NMY6	ANXA2	38832.2	Annexin A2	6	6	52.014	0.648111
P08758	ANXA5	35993.9	Annexin A5	5	4	36.4114	2.91085
P07741	APRT	19778.9	Adenine phosphoribosyltransferase	3	2	19.47	1.75349
P84077;P61204;P84085	ARF1	20753.8	ADP-ribosylation factor 1	4	2	42.5548	2.16491
P18085	ARF4	20624.9	ADP-ribosylation factor 4	3	1	28.1349	3.74665
P52565	ARHGDIA	23264.2	Rho GDP-dissociation inhibitor 1	4	4	38.9416	1.49288
P31939	ATIC	65129.2	Bifunctional purine biosynthesis protein PURH	5	4	30.4056	1.34055
P25705	ATP5F1A	59864.8	ATP synthase subunit alpha_ mitochondrial	16	16	125.158	0.861323
P06576	ATP5F1B	56560	ATP synthase subunit beta_ mitochondrial	29	28	217.109	0.98371
Q99933	BAG1	39006.9	BAG family molecular chaperone regulator 1	21	21	220.338	13.7633
P20290	BTF3	22225	Transcription factor BTF3	4	4	26.1437	4.62752
Q96K17	BTF3L4	17270.6	Transcription factor BTF3 homolog 4	3	3	16.2638	10.7529
Q07021	C1QBP	31761.5	Complement component 1 Q subcomponent-binding protein_ mitochondrial	12	11	149.636	6.07117
P00918	CA2	29303.1	Carbonic anhydrase 2	4	4	42.1142	4.8098
P0DP23;P0DP24;P0DP25	CALM1	16837.7	Calmodulin-1	11	11	122.748	1.09549
P27797	CALR	48312.7	Calreticulin	15	15	130.226	1.21975
Q86VP6	CAND1	138087	Cullin-associated NEDD8-dissociated protein 1	12	12	72.4163	4.75795
P27824	CANX	68024.6	Calnexin	4	4	39.7437	2.83301
Q01518	CAP1	52357.8	Adenylyl cyclase-associated protein 1	5	5	27.5584	4.13934
P47756	CAPZB	31635.7	F-actin-capping protein subunit beta	3	2	17.6273	22.2621
P78371	CCT2	57830.5	T-complex protein 1 subunit beta	13	13	105.698	1.70531
P49368	CCT3	61104.3	T-complex protein 1 subunit gamma	10	8	72.0529	1.75915
P50991	CCT4	58437.6	T-complex protein 1 subunit delta	8	8	71.3145	1.53056
P48643	CCT5	60127.4	T-complex protein 1 subunit epsilon	8	8	58.2924	3.50249
P40227	CCT6A	58480.5	T-complex protein 1 subunit zeta	10	10	75.6458	3.09675
Q99832	CCT7	59880	T-complex protein 1 subunit eta	14	14	104.029	2.79368
P50990	CCT8	60191	T-complex protein 1 subunit theta	7	7	51.7799	0.805396
P23528	CFL1	18730.6	Cofilin-1	7	5	74.5475	0.395028
Q9Y281	CFL2	18850.7	Cofilin-2	4	2	37.2765	1.1073
P12277	CKB	42929.5	Creatine kinase B-type	18	17	212.392	3.02686
P12532	CKMT1A	47436	Creatine kinase U-type_ mitochondrial	4	4	29.5504	2.29987
O00299	CLIC1	27264.9	Chloride intracellular channel protein 1	3	3	15.0442	1.6819
Q00610	CLTC	193383	Clathrin heavy chain 1	12	12	79.5595	1.50335
O43405	COCH	60110.4	Cochlin	1	1	5.4234	1.21016
P21964	COMT	30493.3	Catechol O-methyltransferase	3	3	17.3841	1.1767
O75390	CS	51940.7	Citrate synthase_ mitochondrial	6	6	43.8442	2.30545
P53634	CTSC	52652.3	Dipeptidyl peptidase 1	1	1	11.1478
P07339	CTSD	45065.5	Cathepsin D	7	7	49.3455	0.437869
P99999	CYCS	11862.8	Cytochrome c	1	1	5.7834	38.7996
Q13838;O00148	DDX39B	49447.7	Spliceosome RNA helicase DDX39B	12	12	87.2356	2.62204
O75937	DNAJC8	29841.7	DnaJ homolog subfamily C member 8	2	2	11.7858	1.46711
P30084	ECHS1	31843.7	Enoyl-CoA hydratase_ mitochondrial	4	4	30.5599	1.94757
P68104;Q5VTE0	EEF1A1	50483.1	Elongation factor 1-alpha 1	32	25	295.424	0.939506
Q05639	EEF1A2	50812.4	Elongation factor 1-alpha 2	13	6	172.104	0.307513
P29692	EEF1D	31235.9	Elongation factor 1-delta	3	3	17.0935	2.13443
P26641	EEF1G	50461	Elongation factor 1-gamma	10	10	71.0521	1.05328
P13639	EEF2	96307.8	Elongation factor 2	40	38	384.868	0.901113
P60842	EIF4A1	46382.2	Eukaryotic initiation factor 4A-I	14	8	124.15	1.34241
Q14240	EIF4A2	46630.5	Eukaryotic initiation factor 4A-II	8	2	62.9975	24.5194
Q15056	EIF4H	27442.1	Eukaryotic translation initiation factor 4H	3	3	19.6597	2.25898
P63241;Q6IS14;Q9GZV4	EIF5A	17060.4	Eukaryotic translation initiation factor 5A-1	7	7	58.2265	1.68824
P06733	ENO1	47511.2	Alpha-enolase	46	39	447.762	0.794081
P09104	ENO2	47610.8	Gamma-enolase	9	4	93.5483	0.882393
P13929	ENO3	47329.1	Beta-enolase	7	1	93.469	1.44284
P30040	ERP29	29050.5	Endoplasmic reticulum resident protein 29	2	2	11.1595	4.26205
P10768	ESD	31976.1	S-formylglutathione hydrolase	7	7	43.9538	1.04854
P13804	ETFA	35421.8	Electron transfer flavoprotein subunit alpha_ mitochondrial	7	6	40.7051	2.61368
P15311	EZR	69527	Ezrin	1	1	5.7726	1.81015
O00519	FAAH	63978.4	Fatty-acid amide hydrolase 1	3	3	16.9718	0.574152
P09467	FBP1	37241.7	Fructose-1_6-bisphosphatase 1	3	3	16.1845	0.126858
Q02790	FKBP4	52089.8	Peptidyl-prolyl cis-trans isomerase FKBP4	5	5	29.1002	1.13965
P11413	G6PD	59713.1	Glucose-6-phosphate 1-dehydrogenase	3	3	14.8623	0.0714975
Q14697	GANAB	107330	Neutral alpha-glucosidase AB	16	14	111.5	1.49884
P04406	GAPDH	36224.4	Glyceraldehyde-3-phosphate dehydrogenase	33	31	337.934	0.555168
Q92538	GBF1	208499	Golgi-specific brefeldin A-resistance guanine nucleotide exchange factor 1	1	1	5.5387	2.10531
P31150	GDI1	51210.1	Rab GDP dissociation inhibitor alpha	8	5	56.5547	2.49773
P50395	GDI2	51119.6	Rab GDP dissociation inhibitor beta	8	5	62.4193	3.40582
P68032;P68133	ACTC1	42361.2	Actin_ alpha cardiac muscle 1	17	0	179.35
P68363;Q9H853	TUBA1B	50836	Tubulin alpha-1B chain	24	0	349.732
Q9BUF5	TUBB6	50313.5	Tubulin beta-6 chain	6	0	61.1835
Q9UG22	GIMAP2	38986.8	GTPase IMAP family member 2	1	0	4.5707
Q71U36	TUBA1A	50820	Tubulin alpha-1A chain	24	0	336.86
Q04760	GLO1	21005.9	Lactoylglutathione lyase	3	3	35.5367	1.16707
P49915	GMPS	77456.9	GMP synthase [glutamine-hydrolyzing]	4	4	23.1019	2.3476
P06744	GPI	63375.4	Glucose-6-phosphate isomerase	9	8	62.2433	1.70102
P09211	GSTP1	23584	Glutathione S-transferase P	7	7	76.0144	1.99206
Q16836	HADH	34350.6	Hydroxyacyl-coenzyme A dehydrogenase_ mitochondrial	3	3	17.7527	3.56091
P40939	HADHA	83741.2	Trifunctional enzyme subunit alpha_ mitochondrial	1	1	5.4254	Infinity
P09651;Q32P51	HNRNPA1	38860.8	Heterogeneous nuclear ribonucleoprotein A1	9	9	60.7805	2.04174
P22626	HNRNPA2B1	37486.8	Heterogeneous nuclear ribonucleoproteins A2/B1	9	8	61.7075	1.653
P52597	HNRNPF	46014.1	Heterogeneous nuclear ribonucleoprotein F	6	5	45.1274	1.44444
P31943	HNRNPH1	49514.7	Heterogeneous nuclear ribonucleoprotein H	6	3	57.6847	2.04822
P55795	HNRNPH2	49548.8	Heterogeneous nuclear ribonucleoprotein H2	5	2	34.1744	Infinity
P61978	HNRNPK	51261.5	Heterogeneous nuclear ribonucleoprotein K	19	19	170.062	0.4689
P14866	HNRNPL	64760.2	Heterogeneous nuclear ribonucleoprotein L	3	3	17.9406	1.83252
Q00839	HNRNPU	91325.9	Heterogeneous nuclear ribonucleoprotein U	6	6	43.9767	2.29084
Q99714	HSD17B10	27151.2	3-hydroxyacyl-CoA dehydrogenase type-2	11	10	72.7359	1.35253
P51659	HSD17B4	80142.7	Peroxisomal multifunctional enzyme type 2	3	3	23.9014	1.62203
P07900;Q58FG1	HSP90AA1	85059.1	Heat shock protein HSP 90-alpha	37	20	393.463	1.36238
Q14568	HSP90AA2P	39478.9	Heat shock protein HSP 90-alpha A2	10	1	83.4395	22.4909
Q58FG0	HSP90AA5P	38966.2	Putative heat shock protein HSP 90-alpha A5	2	1	13.9605	3.55047
P08238;Q58FF7;Q58FF8	HSP90AB1	83606.5	Heat shock protein HSP 90-beta	39	25	442.591	0.90136
Q58FF6	HSP90AB4P	58891.8	Putative heat shock protein HSP 90-beta 4	2	1	30.8165	1.41204
P14625	HSP90B1	92754.2	Endoplasmin	11	10	93.6005	1.73899
P0DMV8;P0DMV9;P48741	HSPA1A	70337.5	Heat shock 70 kDa protein 1A	43	22	486.478	2.00471
P34931	HSPA1L	70774.3	Heat shock 70 kDa protein 1-like	19	2	181.335	2.60709
P54652	HSPA2	70306.2	Heat shock-related 70 kDa protein 2	20	7	162.206	0.376619
P34932	HSPA4	95186.5	Heat shock 70 kDa protein 4	5	5	28.9601	0.770508
P11021	HSPA5	72447.1	Endoplasmic reticulum chaperone BiP	29	25	233.706	0.371604
P17066	HSPA6	71484.5	Heat shock 70 kDa protein 6	10	1	103.596	13.4452
P11142	HSPA8	71126.3	Heat shock cognate 71 kDa protein	36	22	385.675	0.857465
P38646	HSPA9	73965.8	Stress-70 protein_ mitochondrial	10	9	54.8655	0.947977
P04792	HSPB1	22839.6	Heat shock protein beta-1	9	9	86.5209	0.0995482
P10809	HSPD1	61225.9	60 kDa heat shock protein_ mitochondrial	36	33	335.401	0.87287
P61604	HSPE1	10931.7	10 kDa heat shock protein_ mitochondrial	9	9	49.7969	0.442754
O75874	IDH1	46944.5	Isocitrate dehydrogenase [NADP] cytoplasmic	2	2	11.456	0.56951
P01857	IGHG1	36619.2	Immunoglobulin heavy constant gamma 1	52	32	560.287	0.664828
P01859	IGHG2	36528	Immunoglobulin heavy constant gamma 2	34	22	426.225	0.592108
P01860	IGHG3	42313.5	Immunoglobulin heavy constant gamma 3	46	26	387.558	0.661412
P01861	IGHG4	36453.8	Immunoglobulin heavy constant gamma 4	21	3	269.822	3.70026
A0A075B6R2;A0A087WSY4;A0A0C4DH41;P01824;P01825;P06331;P0DP06;P0DP07;P0DP08	IGHV4-4	12961.8	Immunoglobulin heavy variable 4-4	1	1	7.5106	1.79239
P01834	IGKC	11936.1	Immunoglobulin kappa constant	20	20	253.847	0.804767
A0A075B6S5;A0A0C4DH67;A0A0C4DH69	IGKV1-27	12882.6	Immunoglobulin kappa variable 1-27	3	3	12.8616	0.65581
P04433;A0A0A0MRZ8;A0A087WSY6;A0A0C4DH55;P01624	IGKV3-11	12689.2	Immunoglobulin kappa variable 3-11	8	7	53.7327	0.875464
P01619	IGKV3-20	12671.2	Immunoglobulin kappa variable 3-20	3	1	29.2785	Infinity
A0A0C4DH25	IGKV3D-20	12629.1	Immunoglobulin kappa variable 3D-20	2	1	21.1627	0.21098
P06312	IGKV4-1	13494.1	Immunoglobulin kappa variable 4-1	1	1	7.1164	0.317088
P0DOY3;P0DOY2;P0CF74	IGLC3	11436.6	Immunoglobulin lambda constant 3	26	17	233.816	2.22919
A0M8Q6	IGLC7	11424.7	Immunoglobulin lambda constant 7	6	1	82.1109	28.0796
B9A064;P0CG04	IGLL5	23405.4	Immunoglobulin lambda-like polypeptide 5	14	6	187.209	0.623321
P12268	IMPDH2	56261.3	Inosine-5'-monophosphate dehydrogenase 2	6	6	41.2307	5.85246
P48050	KCNJ4	50127.5	Inward rectifier potassium channel 4	1	1	6.3352	2.96757
Q92945	KHSRP	73400.6	Far upstream element-binding protein 2	3	3	17.2727	1.93461
O75037	KIF21B	184430	Kinesin-like protein KIF21B	3	3	18.2414	1.55742
P52292	KPNA2	58204.2	Importin subunit alpha-1	4	4	23.3522	0.308903
Q14974	KPNB1	98482	Importin subunit beta-1	12	11	75.0092	2.09757
P04264	KRT1	66209.9	Keratin_ type II cytoskeletal 1	38	36	390.437	0.698225
P13645	KRT10	59055.3	Keratin_ type I cytoskeletal 10	22	19	176.758	0.512769
P08779	KRT16	51610.1	Keratin_ type I cytoskeletal 16	8	4	60.5845	0.334823
P05783	KRT18	48057.9	Keratin_ type I cytoskeletal 18	15	14	101.439	0.103
P08727	KRT19	44106.1	Keratin_ type I cytoskeletal 19	5	3	33.59	0.0522469
P35908;Q7Z794	KRT2	65718.1	Keratin_ type II cytoskeletal 2 epidermal	13	9	98.252	0.232829
P19013	KRT4	57684.5	Keratin_ type II cytoskeletal 4	4	1	27.8726	1.6833
P08729	KRT7	51442.8	Keratin_ type II cytoskeletal 7	4	1	35.447	5.27447
P05787;P14136	KRT8	53704.4	Keratin_ type II cytoskeletal 8	25	19	232.88	0.122189
Q6KB66	KRT80	51038.6	Keratin_ type II cytoskeletal 80	3	1	21.3216	0.414326
P35527	KRT9	62292.5	Keratin_ type I cytoskeletal 9	31	30	308.265	0.791966
P28838	LAP3	56565.6	Cytosol aminopeptidase	2	2	11.5989	0.282224
P00338	LDHA	36973.9	L-lactate dehydrogenase A chain	16	14	143.01	1.26822
Q9BYZ2	LDHAL6B	42399.2	L-lactate dehydrogenase A-like 6B	2	1	23.2045	7.62566
P07195;P07864;Q6ZMR3	LDHB	36923.7	L-lactate dehydrogenase B chain	22	20	226.75	2.41419
Q15691	MAPRE1	30170.2	Microtubule-associated protein RP/EB family member 1	2	2	12.6246	3.07387
P40925	MDH1	36654.3	Malate dehydrogenase_ cytoplasmic	5	5	40.1653	1.1212
P40926	MDH2	35959.6	Malate dehydrogenase_ mitochondrial	18	15	151.453	0.901532
P14174	MIF	12647.4	Macrophage migration inhibitory factor	8	7	64.5892	1.97194
P11586	MTHFD1	102244	C-1-tetrahydrofolate synthase_ cytoplasmic	5	5	29.8114	3.59241
P55209	NAP1L1	45659.3	Nucleosome assembly protein 1-like 1	5	5	31.9224	3.32836
P49321	NASP	85523	Nuclear autoantigenic sperm protein	10	9	68.7159	5.41702
P19338	NCL	76671.5	Nucleolin	11	11	82.827	1.81758
P15531	NME1	17319.8	Nucleoside diphosphate kinase A	9	5	71.1681	1.34283
P22392;O60361	NME2	17412.1	Nucleoside diphosphate kinase B	8	4	89.0139	0.53467
P06748	NPM1	32746.2	Nucleophosmin	8	7	86.6073	2.93216
O43809	NUDT21	26284.3	Cleavage and polyadenylation specificity factor subunit 5	2	2	13.1742	6.8728
P61970	NUTF2	14649.6	Nuclear transport factor 2	2	2	13.7581	3.39424
P04181	OAT	48877.1	Ornithine aminotransferase_ mitochondrial	11	11	78.3895	4.63578
P07237	P4HB	57515.6	Protein disulfide-isomerase	6	6	51.2681	0.377394
Q9UQ80	PA2G4	44129.1	Proliferation-associated protein 2G4	5	5	37.3006	0.9763
P11940;Q13310	PABPC1	70899.1	Polyadenylate-binding protein 1	7	5	41.4062	1.93664
P22234	PAICS	47820.6	Multifunctional protein ADE2	4	4	27.1012	2.89324
Q99497	PARK7	20062.2	Protein/nucleic acid deglycase DJ-1	13	12	93.4342	1.63949
Q15365	PCBP1	38011.1	Poly(rC)-binding protein 1	12	11	84.7645	1.05887
Q15366	PCBP2	38979.4	Poly(rC)-binding protein 2	10	8	82.6201	4.80772
P57721	PCBP3	39750.5	Poly(rC)-binding protein 3	2	1	13.4764	3.45
P22061	PCMT1	24807.5	Protein-L-isoaspartate(D-aspartate)	3	3	28.6801	2.09539
P12004	PCNA	29111	Proliferating cell nuclear antigen	7	7	53.4457	2.78128
P30101	PDIA3	57181.6	Protein disulfide-isomerase A3	8	7	45.5709	4.25256
Q15084	PDIA6	48520.6	Protein disulfide-isomerase A6	8	8	69.7513	1.06617
P30086	PEBP1	21170.9	Phosphatidylethanolamine-binding protein 1	7	7	53.4742	1.56698
O15067	PFAS	146388	Phosphoribosylformylglycinamidine synthase	3	3	16.8151	17.9698
P07737	PFN1	15225.3	Profilin-1	11	11	99.8076	0.472802
P18669;P15259;Q8N0Y7	PGAM1	28918	Phosphoglycerate mutase 1	11	11	81.9961	1.57328
P52209	PGD	53653.3	6-phosphogluconate dehydrogenase_ decarboxylating	4	4	37.7871	0.435855
P00558;P07205	PGK1	45014	Phosphoglycerate kinase 1	23	21	192.154	0.793458
P35232	PHB	29861.1	Prohibitin	3	2	16.5577	2.03489
O43175	PHGDH	57392	D-3-phosphoglycerate dehydrogenase	10	10	88.9942	1.9946
O75747	PIK3C2G	167540	Phosphatidylinositol 4-phosphate 3-kinase C2 domain-containing subunit gamma	3	3	17.5287	2.85746
P14618	PKM	58507.3	Pyruvate kinase PKM	26	26	236.894	0.509196
P13797	PLS3	71324.4	Plastin-3	17	17	141.68	3.44614
Q6S8J3	POTEE	122961	POTE ankyrin domain family member E	18	3	192.055	0.224258
A5A3E0	POTEF	123099	POTE ankyrin domain family member F	16	4	122.572	0.241986
P0CG38;P0CG39	POTEI	122936	POTE ankyrin domain family member I	11	1	103.368	16.728
Q15181	PPA1	33116.3	Inorganic pyrophosphatase	2	2	19.4697	2.89087
P62937;Q9Y536;A0A075B759;A0A0B4J2A2;F5H284;P0DN26;P0DN37	PPIA	18240.6	Peptidyl-prolyl cis-trans isomerase A	22	22	221.289	0.632133
P23284	PPIB	23799.6	Peptidyl-prolyl cis-trans isomerase B	2	2	11.4578	0.184702
Q96C90	PPP1R14B	16025	Protein phosphatase 1 regulatory subunit 14B	1	1	5.4594	0.393625
P30153	PPP2R1A	66107.1	Serine/threonine-protein phosphatase 2A 65 kDa regulatory subunit A alpha isoform	9	8	64.6172	5.20582
Q06830;Q13162	PRDX1	22338.5	Peroxiredoxin-1	14	13	147.748	0.819566
P32119	PRDX2	22063	Peroxiredoxin-2	10	10	97.1044	0.882118
P30048	PRDX3	28034.8	Thioredoxin-dependent peroxide reductase_ mitochondrial	9	9	73.3928	1.53486
P30044	PRDX5	22314.6	Peroxiredoxin-5_ mitochondrial	4	4	26.6125	1.65107
P30041	PRDX6	25149.1	Peroxiredoxin-6	6	6	49.0775	1.68091
Q9UMS4	PRPF19	55637.1	Pre-mRNA-processing factor 19	1	1	6.2377	3.27666
P60891;P11908	PRPS1	35347.5	Ribose-phosphate pyrophosphokinase 1	3	3	28.2468	2.50218
Q9Y617	PSAT1	40821.9	Phosphoserine aminotransferase	3	3	17.1838	3.49726
Q16557	PSG3	48344	Pregnancy-specific beta-1-glycoprotein 3	3	3	21.9594	1.97974
P28066	PSMA5	26582.2	Proteasome subunit alpha type-5	2	2	19.6502	4.55698
P28072	PSMB6	25585.9	Proteasome subunit beta type-6	1	1	14.082	1.60061
Q13200	PSMD2	100941	26S proteasome non-ATPase regulatory subunit 2	9	9	53.7045	10.4648
P26599	PTBP1	57392.5	Polypyrimidine tract-binding protein 1	7	7	53.5601	2.17435
Q15185	PTGES3	18982.6	Prostaglandin E synthase 3	2	2	13.3009	1.29747
P63244	RACK1	35533	Receptor of activated protein C kinase 1	7	7	53.6903	2.11871
P54727	RAD23B	43228.3	UV excision repair protein RAD23 homolog B	3	3	22.7324	0.718658
P62826	RAN	24594.2	GTP-binding nuclear protein Ran	9	9	78.4879	0.974774
P43487	RANBP1	23481.2	Ran-specific GTPase-activating protein	2	2	13.8661	2.79132
Q09028	RBBP4	47940.9	Histone-binding protein RBBP4	3	2	24.7033	17.9519
Q16576	RBBP7	48162.3	Histone-binding protein RBBP7	6	5	56.8236	4.28327
P27635	RPL10	25060.2	60S ribosomal protein L10	2	2	12.8721	6.53852
P62913	RPL11	20480.5	60S ribosomal protein L11	2	2	13.5078	1.55533
P30050	RPL12	17989.7	60S ribosomal protein L12	5	5	34.5723	1.04168
P61313	RPL15	24260.2	60S ribosomal protein L15	4	4	23.1749	1.94377
Q07020	RPL18	21748.6	60S ribosomal protein L18	1	1	6.4355	3.88397
P46778	RPL21	18621.9	60S ribosomal protein L21	3	3	19.9271	1.31577
P35268	RPL22	14844	60S ribosomal protein L22	1	1	15.6626	3.00092
P62829	RPL23	14979.5	60S ribosomal protein L23	1	1	6.1085	1.04592
P61513	RPL37A	10503.4	60S ribosomal protein L37a	2	2	12.9345	5.92446
P36578	RPL4	47982.5	60S ribosomal protein L4	6	5	35.4607	1.91839
P46777	RPL5	34590.8	60S ribosomal protein L5	6	5	40.5737	1.49387
Q02878	RPL6	32785	60S ribosomal protein L6	2	2	12.6565	2.06397
P18124	RPL7	29282.9	60S ribosomal protein L7	2	2	25.5824	7.2178
P62424	RPL7A	30166.7	60S ribosomal protein L7a	4	4	32.075	1.65416
P62917	RPL8	28252.8	60S ribosomal protein L8	4	4	26.5761	12.1913
P32969	RPL9	21977.5	60S ribosomal protein L9	5	4	42.1586	4.01001
P05388;Q8NHW5	RPLP0	34444.7	60S acidic ribosomal protein P0	6	5	39.6108	1.59471
P05386	RPLP1	11628	60S acidic ribosomal protein P1	2	2	32.8799	1.40833
P05387	RPLP2	11665	60S acidic ribosomal protein P2	3	3	33.4298	0.572755
P04844	RPN2	69398.1	Dolichyl-diphosphooligosaccharide--protein glycosyltransferase subunit 2	4	4	21.8485	0.926527
P25398	RPS12	14914.2	40S ribosomal protein S12	2	2	14.0092	3.71713
P62841	RPS15	17040.2	40S ribosomal protein S15	4	4	38.1494	41.2373
P08708	RPS17	15607.2	40S ribosomal protein S17	2	1	20.3122	2.27935
P15880	RPS2	31609.6	40S ribosomal protein S2	4	4	19.7244	2.32724
P61247	RPS3A	30173.1	40S ribosomal protein S3a	4	4	26.5353	3.76519
P62701	RPS4X	29825.9	40S ribosomal protein S4_ X isoform	2	2	13.3662	2.41442
P46782	RPS5	23047.5	40S ribosomal protein S5	5	5	35.345	1.31054
P62753	RPS6	28851.8	40S ribosomal protein S6	2	2	14.9163	1.15206
P62081	RPS7	22126.9	40S ribosomal protein S7	5	5	27.5249	22.5085
P62241	RPS8	24490.3	40S ribosomal protein S8	3	3	20.2421	2.3031
P08865	RPSA	32968.2	40S ribosomal protein SA	8	8	56.097	0.98266
Q9Y265	RUVBL1	50570.3	RuvB-like 1	1	1	5.4288	1.66936
P31949	S100A11	11854.5	Protein S100-A11	4	4	43.2493	0.2425
P50454	SERPINH1	46554.7	Serpin H1	6	4	35.0504	1.45478
Q01105;P0DME0	SET	33488.9	Protein SET	5	5	52.9995	1.16442
P34897	SHMT2	56449.3	Serine hydroxymethyltransferase_ mitochondrial	5	3	30.5873	1.26167
P12235;P12236	SLC25A4	33292.7	ADP/ATP translocase 1	3	1	20.3941	50.9321
P05141	SLC25A5	33080.4	ADP/ATP translocase 2	3	1	19.8473	195.633
P62314	SNRPD1	13281.6	Small nuclear ribonucleoprotein Sm D1	2	2	13.7169	3.07044
P00441	SOD1	16163.9	Superoxide dismutase [Cu-Zn]	4	4	57.3646	1.2219
P05455	SSB	47008.2	Lupus La protein	4	4	22.2938	1.6532
P31948	STIP1	63266.7	Stress-induced-phosphoprotein 1	7	6	55.6606	1.52491
P16949	STMN1	17302.5	Stathmin	3	3	12.7216	0.764315
P37802	TAGLN2	22562.6	Transgelin-2	5	5	33.7568	2.49257
P17987	TCP1	60856.9	T-complex protein 1 subunit alpha	9	9	80.7895	2.93716
P29401	TKT	68562.1	Transketolase	22	22	153.333	1.19061
P60174	TPI1	31076.2	Triosephosphate isomerase	27	26	282.152	0.936075
P13693	TPT1	19709.5	Translationally-controlled tumor protein	3	3	26.7829	1.20221
Q12931	TRAP1	80395.3	Heat shock protein 75 kDa_ mitochondrial	6	4	41.8934	1.39016
Q13263	TRIM28	90317.6	Transcription intermediary factor 1-beta	2	2	12.5157	2.64828
Q9BQE3	TUBA1C	50579.7	Tubulin alpha-1C chain	22	1	313.349	0.385887
Q13748;Q6PEY2	TUBA3C	50644	Tubulin alpha-3C/D chain	18	3	220.182	0.390812
P68366	TUBA4A	50665.8	Tubulin alpha-4A chain	18	2	219.726	2.63275
Q9NY65	TUBA8	50778	Tubulin alpha-8 chain	12	4	133.688	1.24057
P07437;A6NNZ2	TUBB	50127.2	Tubulin beta chain	28	8	346.386	1.66089
Q13885;Q9BVA1	TUBB2A	50306.3	Tubulin beta-2A chain	23	2	240.928	1.92395
Q13509	TUBB3	50889	Tubulin beta-3 chain	14	3	139.275	2.02999
P68371;P04350;Q3ZCM7	TUBB4B	50287.4	Tubulin beta-4B chain	26	3	287.112	0.284165
P10599	TXN	12022.7	Thioredoxin	5	5	44.5537	1.23744
P22314	UBA1	118933	Ubiquitin-like modifier-activating enzyme 1	34	32	297.935	1.90245
Q9UBT2	UBA2	71794	SUMO-activating enzyme subunit 2	2	2	11.6428	2.01878
P0CG47;P0CG48;P62979;P62987	UBB	25818.7	Polyubiquitin-B	3	3	13.5842	1.11474
P61077;P62837	UBE2D3	16915.3	Ubiquitin-conjugating enzyme E2 D3	1	1	15.2586	1.03735
O60701	UGDH	55708.5	UDP-glucose 6-dehydrogenase	9	9	82.8822	0.092241
P55072	VCP	90006.3	Transitional endoplasmic reticulum ATPase	19	18	134.705	1.2748
P13010	XRCC5	83275	X-ray repair cross-complementing protein 5	5	5	30.9475	3.04672
P12956	XRCC6	70128.3	X-ray repair cross-complementing protein 6	4	4	25.8546	2.9583
P31946	YWHAB	28196.5	14-3-3 protein beta/alpha	9	3	84.5719	14.9079
P62258;P31947	YWHAE	29345	14-3-3 protein epsilon	11	9	127.118	1.1789
P61981	YWHAG	28473.7	14-3-3 protein gamma	9	4	65.9081	1.75883
Q04917	YWHAH	28389.9	14-3-3 protein eta	4	2	26.7033	6.30309
P27348	YWHAQ	28049.4	14-3-3 protein theta	7	3	78.8027	1.04017
P63104	YWHAZ	27916.2	14-3-3 protein zeta/delta	10	5	82.4374	1.10619
