# Supplementary material for: Interactome analysis of Bag-1 isoforms reveals novel interaction partners in endoplasmic reticulum-associated degradation
Source: PLoS One. 2021 Aug 24;16(8):e0256640. doi: 10.1371/journal.pone.0256640 (PMC8384158; doi:10.1371/journal.pone.0256640)
Supplement: S4 Table — (XLSX) [file pone.0256640.s013.xlsx]

## Sheet: Bag-1S (1)
Table S4: List of proteins identified in the 1st band of BN-PAGE gel for Bag-1S
Accession	Gene name	Peptide count	Unique peptides	Confidence score	Mass	Description	Normalized abundance	Raw abundance	Spectral counts
P60709;P63261;Q562R1;Q9BYX7	ACTB	31	15	338.833	42079	Actin_ cytoplasmic 1	326552	318623	19
P68104;Q5VTE0;Q05639	EEF1A1	25	25	182.674	50483.1	Elongation factor 1-alpha 1	173023	168782	28
P04406	GAPDH	13	13	138.66	36224.4	Glyceraldehyde-3-phosphate dehydrogenase	115043	112303	17
P07437	TUBB	22	6	282.361	50127.2	Tubulin beta chain	112382	109819	9
P17987	TCP1	13	13	131.471	60856.9	T-complex protein 1	76865.9	75074.1	18
P0DMV8;P0DMV9;P17066	HSPA1A	15	13	137.796	70337.5	Heat shock 70 kDa protein 1A	74405.9	72746	14
Q99933	BAG1	14	14	113.85	39006.9	BAG family molecular chaperone regulator 1	64621.1	63141.3	14
P08238	HSP90AB1	21	14	169.456	83606.5	Heat shock protein HSP 90-beta	52432.1	51330.4	15
P23396	RPS3	9	9	57.1128	26859.4	40S ribosomal protein S3	43096.8	42053.8	9
A5A3E0;P0CG38;P0CG39	POTEF	26	15	157.374	123099	POTE ankyrin domain family member F	38155.3	36956.2	10
Q13885;Q9BVA1	TUBB2A	25	10	261.352	50306.3	Tubulin beta-2A chain	35105.7	34376.7	13
P63267;P62736	ACTG2	25	10	188.749	42276.2	Actin_ gamma-enteric smooth muscle	29487.5	28761.6	9
P07900	HSP90AA1	9	3	72.4442	85059.1	Heat shock protein HSP 90-alpha	24900.2	24343.4	3
Q13748;Q6PEY2	TUBA3C	19	5	181.529	50644	Tubulin alpha-3C/D chain	9767.41	9524.12	3
Q13509	TUBB3	17	6	140.835	50889	Tubulin beta-3 chain	7691.45	7505.84	6
Q71U36	TUBA1A	22	4	224.377	50820	Tubulin alpha-1A chain	4952.28	4840.49	4
Q9NY65	TUBA8	19	7	146.73	50778	Tubulin alpha-8 chain	4885.08	4761.56	5
P04350	TUBB4A	19	2	198.612	50042.1	Tubulin beta-4A chain	4563.65	4461.22	2

## Sheet: Bag-1S (2)
Table S4: List of proteins identified in the 2nd band of BN-PAGE gel for Bag-1S
Accession	Gene name	Peptide count	Unique peptides	Confidence score	Mass	Description	Normalized abundance	Raw abundance	Spectral counts
Q00610	CLTC	75	62	710.32	193383	Clathrin heavy chain 1	388374	382923	69
P46940	IQGAP1	53	52	534.668	189880	Ras GTPase-activating-like protein IQGAP1	315389	310955	67
Q14152	EIF3A	53	53	505.861	166969	Eukaryotic translation initiation factor 3 subunit A	460004	453526	66
P60709;P63261;Q562R1;Q9BYX7	ACTB	26	12	318.515	42079	Actin_ cytoplasmic 1	295067	290960	17
P07437;A6NNZ2	TUBB	26	8	317.847	50127.2	Tubulin beta chain	119642	117958	12
P08238;Q58FF7;Q58FG1	HSP90AB1	28	15	262	83606.5	Heat shock protein HSP 90-beta	75336.9	74267.9	19
Q00341	HDLBP	29	28	241.082	142083	Vigilin	131565	129721	30
Q13885;Q9BVA1	TUBB2A	20	6	209.834	50306.3	Tubulin beta-2A chain	14463.9	14260.1	8
P04350	TUBB4A	19	3	208.349	50042.1	Tubulin beta-4A chain	5139.05	5062.46	3
P13639	EEF2	23	23	182.537	96307.8	Elongation factor 2	108823	107280	25
P17987	TCP1	19	19	176.82	60856.9	T-complex protein 1 subunit alpha	108578	107034	23
P00338;Q9BYZ2	LDHA	18	17	175.393	36973.9	L-lactate dehydrogenase A chain	138942	136973	22
Q71U36;Q6PEY2	TUBA1A	16	4	173.416	50820	Tubulin alpha-1A chain	7585.49	7478.84	3
P68104;Q5VTE0;Q05639	EEF1A1	22	22	165.289	50483.1	Elongation factor 1-alpha 1	186540	183932	26
P63267;P62736	ACTG2	21	8	163.072	42276.2	Actin_ gamma-enteric smooth muscle	19893.5	19605.2	6
P04406	GAPDH	14	14	152.245	36224.4	Glyceraldehyde-3-phosphate dehydrogenase	165249	162912	20
Q13748	TUBA3C	13	3	147.15	50644	Tubulin alpha-3C/D chain	7531.1	7424.52	3
Q86VP6	CAND1	20	19	145.522	138087	Cullin-associated NEDD8-dissociated protein 1	71168.6	70175.4	18
P07900	HSP90AA1	16	4	142.528	85059.1	Heat shock protein HSP 90-alpha	10532.9	10386	3
P07195	LDHB	17	16	139.088	36923.7	L-lactate dehydrogenase B chain	133100	131200	22
P14618	PKM	15	15	137.022	58507.3	Pyruvate kinase PKM	73867.7	72819.8	19
P0DMV8;P0DMV9	HSPA1A	14	5	130.545	70337.5	Heat shock 70 kDa protein 1A	21008	20710.7	6
P11142;P11021	HSPA8	16	10	127.523	71126.3	Heat shock cognate 71 kDa protein	32206.9	31754.7	10
P50991	CCT4	16	15	117.171	58437.6	T-complex protein 1 subunit delta	47160.3	46497.9	13
Q13509	TUBB3	14	5	116.475	50889	Tubulin beta-3 chain	5740.14	5660.63	5
A5A3E0;P0CG38;P0CG39	POTEF	18	10	115.145	123099	POTE ankyrin domain family member F	20387.6	20098	8
Q99933	BAG1	11	10	113.916	39006.9	BAG family molecular chaperone regulator 1	75275	74211.2	13
P06733;P09104;P13929	ENO1	11	11	110.672	47511.2	Alpha-enolase	47965.2	47299	14
Q9NY65	TUBA8	10	4	98.591	50778	Tubulin alpha-8 chain	2952.94	2912.81	3
P15880	RPS2	9	9	94.1427	31609.6	40S ribosomal protein S2	53275.5	52522.8	9
P63244	RACK1	13	13	93.9902	35533	Receptor of activated protein C kinase 1	61872.5	61001.2	14
P00918	CA2	11	11	89.0819	29303.1	Carbonic anhydrase 2	90740	89475.5	10
Q9BUF5	TUBB6	8	3	85.9566	50313.5	Tubulin beta-6 chain	11815.3	11655.3	3
P23396	RPS3	12	12	84.7272	26859.4	40S ribosomal protein S3	70296.4	69318.9	12
P12268	IMPDH2	10	9	77.9831	56261.3	Inosine-5'-monophosphate dehydrogenase 2	28200.5	27806.3	11
P78371	CCT2	9	9	70.3691	57830.5	T-complex protein 1 subunit beta	31935.4	31489.7	9
P62826	RAN	9	9	68.9861	24594.2	GTP-binding nuclear protein Ran	55151.1	54371	9
P07910	HNRNPC	8	4	65.797	33727.1	Heterogeneous nuclear ribonucleoproteins C1/C2	46463.5	45822.3	4
Q00839	HNRNPU	9	9	65.3039	91325.9	Heterogeneous nuclear ribonucleoprotein U	45754.7	45111.5	8
P09651;Q32P51	HNRNPA1	8	8	64.9056	38860.8	Heterogeneous nuclear ribonucleoprotein A1	44004.8	43384.7	10
P18124	RPL7	8	8	59.2147	29282.9	60S ribosomal protein L7	30537.9	30104.4	8
P62241	RPS8	6	5	58.9002	24490.3	40S ribosomal protein S8	31850.8	31403	6
P62333	PSMC6	6	6	56.4522	44458.2	26S proteasome regulatory subunit 10B	21072.1	20781.7	9
P40926	MDH2	7	7	55.324	35959.6	Malate dehydrogenase_ mitochondrial	34142.1	33665.1	8
P08865	RPSA	6	6	52.3357	32968.2	40S ribosomal protein SA	16123.9	15898.7	6

## Sheet: Bag-1S (3)
Table S4: List of proteins identified in the 3rd band of BN-PAGE gel for Bag-1S
Accession	Gene name	Peptide count	Unique peptides	Confidence score	Mass	Description	Normalized abundance	Raw abundance	Spectral counts
P22314	UBA1	125	123	941.364	118933	Ubiquitin-like modifier-activating enzyme 1	1.95122e+06	1.94061e+06	144
P14625	HSP90B1	109	95	870.859	92754.2	Endoplasmin	1.29702e+06	1.28993e+06	121
P53396	ACLY	80	79	674.199	121752	ATP-citrate synthase	619828	616472	96
P0DMV8;P0DMV9;P48741	HSPA1A	90	66	655.07	70337.5	Heat shock 70 kDa protein 1A	582280	579146	69
O43707	ACTN4	45	28	535.354	105310	Alpha-actinin-4	314964	313242	40
P55884	EIF3B	57	56	491.99	92880.9	Eukaryotic translation initiation factor 3 subunit B	611405	608104	69
P18206	VCL	55	55	486.793	124370	Vinculin	525890	523015	67
P08238;Q58FF8;Q58FG1	HSP90AB1	47	22	484.231	83606.5	Heat shock protein HSP 90-beta	172056	171136	33
P11142	HSPA8	52	37	474.23	71126.3	Heat shock cognate 71 kDa protein	476030	473435	45
Q14697	GANAB	48	48	437.158	107330	Neutral alpha-glucosidase AB	390029	387959	59
Q15393	SF3B3	57	54	416.713	136661	Splicing factor 3B subunit 3	328141	326362	53
Q7KZF4	SND1	52	50	392.218	102681	Staphylococcal nuclease domain-containing protein 1	402939	400755	61
Q08211	DHX9	42	40	376.994	142270	ATP-dependent RNA helicase A	229243	228000	40
P12814	ACTN1	36	17	370.288	103628	Alpha-actinin-1	88941.6	88459.2	22
B5ME19;Q99613	EIF3CL	41	41	356.601	106157	Eukaryotic translation initiation factor 3 subunit C-like protein	919655	914673	49
O00410	IPO5	38	38	354.152	125113	Importin-5	298764	297147	44
P49588	AARS	36	36	340.868	107552	Alanine--tRNA ligase_ cytoplasmic	207856	206738	44
Q99460	PSMD1	32	31	334.163	106863	26S proteasome non-ATPase regulatory subunit 1	231966	230729	41
Q00839	HNRNPU	38	36	315.888	91325.9	Heterogeneous nuclear ribonucleoprotein U	388627	386510	44
P13639	EEF2	41	40	307.082	96307.8	Elongation factor 2	281113	279607	44
P34932	HSPA4	30	28	302.724	95186.5	Heat shock 70 kDa protein 4	215072	213894	38
P07900;Q58FG0	HSP90AA1	31	14	274.863	85059.1	Heat shock protein HSP 90-alpha	49017.2	48756	13
P55072	VCP	30	30	271.293	90006.3	Transitional endoplasmic reticulum ATPase	234527	233265	32
Q99933	BAG1	32	31	268.377	39006.9	BAG family molecular chaperone regulator 1	626732	623328	40
P07437;A6NNZ2	TUBB	21	6	265.722	50127.2	Tubulin beta chain	134486	133756	10
P60709;P63261;P0CG38;Q562R1;P0CG39;Q9BYX7	ACTB	27	12	258.391	42079	Actin_ cytoplasmic 1	251629	250242	15
P68371;P04350;Q3ZCM7	TUBB4B	20	4	240.442	50287.4	Tubulin beta-4B chain	38486.1	38277.5	5
P04406	GAPDH	26	25	235.832	36224.4	Glyceraldehyde-3-phosphate dehydrogenase	273224	271778	32
O14980	XPO1	27	25	227.904	124527	Exportin-1	133891	133174	26
P17987	TCP1	26	26	227.354	60856.9	T-complex protein 1 subunit alpha	148732	147921	28
Q71U36;Q6PEY2	TUBA1A	22	4	222.83	50820	Tubulin alpha-1A chain	10997	10936.2	5
P11586	MTHFD1	32	32	222.71	102244	C-1-tetrahydrofolate synthase_ cytoplasmic	146718	145916	31
Q14974	KPNB1	22	22	221.263	98482	Importin subunit beta-1	150995	150171	29
Q15029	EFTUD2	27	25	221.14	110405	116 kDa U5 small nuclear ribonucleoprotein component	134561	133826	30
Q92598	HSPH1	26	24	217.491	97777.6	Heat shock protein 105 kDa	150197	149372	25
Q16531	DDB1	33	33	217.192	128223	DNA damage-binding protein 1	154533	153697	32
P45974	USP5	23	23	200.177	96698.9	Ubiquitin carboxyl-terminal hydrolase 5	135995	135247	25
P14618	PKM	21	21	189.481	58507.3	Pyruvate kinase PKM	163455	162574	25
Q13748	TUBA3C	20	5	189.307	50644	Tubulin alpha-3C/D chain	15418.8	15333.8	5
P63267;P62736;P68032;P68133	ACTG2	25	12	186.811	42276.2	Actin_ gamma-enteric smooth muscle	91296.1	90801.3	11
P49736	MCM2	25	25	185.806	102581	DNA replication licensing factor MCM2	128943	128236	25
Q13885;Q9BVA1	TUBB2A	16	3	177.957	50306.3	Tubulin beta-2A chain	8951.63	8903.54	4
Q5JRX3	PITRM1	22	22	172.599	118439	Presequence protease_ mitochondrial	119791	119130	24
P54652	HSPA2	29	16	162.159	70306.2	Heat shock-related 70 kDa protein 2	31270.1	31097.8	13
P35609	ACTN2	17	4	160.084	104424	Alpha-actinin-2	16068.9	15981.1	3
P68104;Q5VTE0	EEF1A1	21	13	156.813	50483.1	Elongation factor 1-alpha 1	138036	137288	15
P55060	CSE1L	22	22	154.582	111215	Exportin-2	243869	242534	19
P49321	NASP	18	18	151.07	85523	Nuclear autoantigenic sperm protein	182412	181409	18
P78371	CCT2	16	16	147.768	57830.5	T-complex protein 1 subunit beta	92662.6	92170.2	18
P07195	LDHB	19	18	146.12	36923.7	L-lactate dehydrogenase B chain	115447	114821	22
Q01518	CAP1	14	14	138.232	52357.8	Adenylyl cyclase-associated protein 1	94682.7	94169.3	19
Q12906	ILF3	18	18	137.125	95737.7	Interleukin enhancer-binding factor 3	203394	202278	20
Q9BSJ8	ESYT1	21	21	135.266	123370	Extended synaptotagmin-1	94358	93845.9	16
P00338	LDHA	14	12	132.376	36973.9	L-lactate dehydrogenase A chain	82176.2	81730.9	14
P50991	CCT4	15	15	129.294	58437.6	T-complex protein 1 subunit delta	94213.3	93699.9	17
P25205	MCM3	16	16	128.555	91608.3	DNA replication licensing factor MCM3	57533.8	57215.5	17
Q9NY65	TUBA8	13	4	128.346	50778	Tubulin alpha-8 chain	7029.81	6992.01	4
Q9BXP5	SRRT	20	19	124.24	101123	Serrate RNA effector molecule homolog	77045.1	76633.1	14
Q58FF3	HSP90B2P	25	15	121.621	46372.3	Putative endoplasmin-like protein	40333.3	40112.3	13
P35998	PSMC2	14	14	118.939	49033.1	26S proteasome regulatory subunit 7	51903.1	51618.9	15
Q13509	TUBB3	14	4	117.686	50889	Tubulin beta-3 chain	8620.83	8574.76	3
P34897	SHMT2	13	13	117.436	56449.3	Serine hydroxymethyltransferase_ mitochondrial	71177.5	70789.3	17
P36776	LONP1	16	15	116.802	107003	Lon protease homolog_ mitochondrial	66752.1	66389.9	14
P06733;P09104;P13929	ENO1	11	11	114.323	47511.2	Alpha-enolase	111478	110869	15
P29401	TKT	14	13	112.626	68562.1	Transketolase	118757	118119	15
P11021	HSPA5	14	10	112.586	72447.1	Endoplasmic reticulum chaperone BiP	18475.9	18374.8	7
P55786;A6NEC2	NPEPPS	16	16	108.513	103961	Puromycin-sensitive aminopeptidase	68279.1	67906.9	13
P40227	CCT6A	14	14	107.961	58480.5	T-complex protein 1 subunit zeta	74922.6	74511.5	15
P23396	RPS3	15	15	105.721	26859.4	40S ribosomal protein S3	106453	105871	13
P49368	CCT3	14	13	105.065	61104.3	T-complex protein 1 subunit gamma	61810.4	61476.1	13
O43242	PSMD3	17	15	104.993	61091.7	26S proteasome non-ATPase regulatory subunit 3	43754.4	43515.1	13
P40926	MDH2	11	11	102.341	35959.6	Malate dehydrogenase_ mitochondrial	67575.6	67209.9	13
Q92900	UPF1	14	13	101.453	125657	Regulator of nonsense transcripts 1	43898.8	43657.8	14
P12081	HARS	13	13	101.209	57980.9	Histidine--tRNA ligase_ cytoplasmic	62823	62482.5	13
A5A3E0	POTEF	20	10	98.2809	123099	POTE ankyrin domain family member F	35341.6	35148.3	9
P10809	HSPD1	15	15	95.4596	61225.9	60 kDa heat shock protein_ mitochondrial	52826.5	52537.3	11
P12277	CKB	9	9	94.891	42929.5	Creatine kinase B-type	50797.5	50517.6	13
Q12931	TRAP1	15	14	94.633	80395.3	Heat shock protein 75 kDa_ mitochondrial	38617	38402.2	11
Q13263	TRIM28	13	13	93.6904	90317.6	Transcription intermediary factor 1-beta	37971.5	37763.2	13
P43686	PSMC4	10	9	91.9994	47480.4	26S proteasome regulatory subunit 6B	39552.8	39334.7	11
P19338	NCL	13	13	90.2448	76671.5	Nucleolin	71343.7	70955.9	13
P60842	EIF4A1	11	6	88.9362	46382.2	Eukaryotic initiation factor 4A-I	20315.5	20206.7	5
P63244	RACK1	12	12	88.4803	35533	Receptor of activated protein C kinase 1	83698.7	83237.5	11
Q9Y2L1	DIS3	15	13	82.963	110086	Exosome complex exonuclease RRP44	38032.7	37825.3	9
Q96P70	IPO9	10	10	81.6873	116933	Importin-9	35464.6	35272	11
P46777	RPL5	10	10	75.6947	34590.8	60S ribosomal protein L5	36163.4	35965.3	10
P50990	CCT8	14	13	71.3302	60191	T-complex protein 1 subunit theta	49039.6	48771.6	11
P25705	ATP5F1A	11	11	71.0043	59864.8	ATP synthase subunit alpha_ mitochondrial	44193.6	43955.4	9
Q14568	HSP90AA2P	10	3	68.0887	39478.9	Heat shock protein HSP 90-alpha A2	8096.43	8053.06	4
P17980	PSMC3	12	11	65.0245	49488.8	26S proteasome regulatory subunit 6A	29047.4	28889.8	6
P67809;P16989;Q9Y2T7	YBX1	8	8	61.0726	35924.2	Nuclease-sensitive element-binding protein 1	23898.6	23768.7	6
P27824	CANX	7	6	58.6955	68024.6	Calnexin	35873	35675.5	7
P31939	ATIC	9	8	56.77	65129.2	Bifunctional purine biosynthesis protein PURH	15888.3	15803	6
P26599	PTBP1	8	8	55.1918	57392.5	Polypyrimidine tract-binding protein 1	30119	29955.1	7
Q12905	ILF2	8	8	54.2178	43290.3	Interleukin enhancer-binding factor 2	24105.1	23975.6	7
O95757	HSPA4L	7	5	53.7078	95539.2	Heat shock 70 kDa protein 4L	18953.8	18852	3
P39023	RPL3	7	6	52.138	46394.1	60S ribosomal protein L3	23786.9	23655.9	5
P62826	RAN	9	9	51.8702	24594.2	GTP-binding nuclear protein Ran	38219.4	38013.4	8

## Sheet: Bag-1S (4)
Table S4: List of proteins identified in the 4th band of BN-PAGE gel for Bag-1S
Accession	Gene name	Peptide count	Unique peptides	Confidence score	Mass	Description	Normalized abundance	Raw abundance	Spectral counts
P07900;Q58FG0	HSP90AA1	152	105	1311.46	85059.1	Heat shock protein HSP 90-alpha	2.7206e+06	2.72024e+06	125
P08238;Q58FF7;Q58FF8	HSP90AB1	135	92	1189.95	83606.5	Heat shock protein HSP 90-beta	2.60424e+06	2.60391e+06	107
P55072	VCP	93	91	909.214	90006.3	Transitional endoplasmic reticulum ATPase	2.32817e+06	2.32786e+06	120.5
P13639	EEF2	123	118	902.407	96307.8	Elongation factor 2	3.13861e+06	3.13821e+06	144
O43707	ACTN4	54	34	610.732	105310	Alpha-actinin-4	472224	472163	47
Q13200	PSMD2	57	57	586.921	100941	26S proteasome non-ATPase regulatory subunit 2	804349	804245	79
P0DMV8;P0DMV9;P48741	HSPA1A	55	34	583.808	70337.5	Heat shock 70 kDa protein 1A	410425	410372	45
P13010	XRCC5	53	51	578.312	83275	X-ray repair cross-complementing protein 5	1.28155e+06	1.28138e+06	73
Q14697	GANAB	52	52	573.915	107330	Neutral alpha-glucosidase AB	871019	870905	73.5
Q7KZF4	SND1	49	49	489.439	102681	Staphylococcal nuclease domain-containing protein 1	681725	681636	66
P55060	CSE1L	44	44	412.783	111215	Exportin-2	534674	534605	53.5
P11142	HSPA8	35	21	399.851	71126.3	Heat shock cognate 71 kDa protein	271916	271880	30.5
Q99460	PSMD1	36	34	395.475	106863	26S proteasome non-ATPase regulatory subunit 1	440554	440497	47
Q12906	ILF3	44	41	385.18	95737.7	Interleukin enhancer-binding factor 3	520208	520140	49.5
P06737	PYGL	39	34	377.852	97548	Glycogen phosphorylase_ liver form	276653	276617	39.5
P34932	HSPA4	37	35	373.83	95186.5	Heat shock 70 kDa protein 4	405017	404964	43.5
P60709;P63261;Q562R1;Q9BYX7	ACTB	23	8	295.163	42079	Actin_ cytoplasmic 1	331331	331287	13
P07437;A6NNZ2	TUBB	24	6	292.31	50127.2	Tubulin beta chain	154524	154504	8
P12814;Q08043	ACTN1	32	13	288.412	103628	Alpha-actinin-1	64855.8	64847.3	10
Q14568	HSP90AA2P	47	27	283.493	39478.9	Heat shock protein HSP 90-alpha A2	125587	125570	27.5
P19338	NCL	36	36	282.256	76671.5	Nucleolin	500271	500206	42
Q14974	KPNB1	30	30	269.394	98482	Importin subunit beta-1	245190	245159	37.5
P49588	AARS	25	24	245.757	107552	Alanine--tRNA ligase_ cytoplasmic	163674	163653	29.5
P17987	TCP1	23	22	242.18	60856.9	T-complex protein 1 subunit alpha	286018	285980	29.5
P68104;Q5VTE0	EEF1A1	32	25	241.89	50483.1	Elongation factor 1-alpha 1	313815	313775	24.5
P06733	ENO1	25	19	240.403	47511.2	Alpha-enolase	231235	231205	26
P04406	GAPDH	23	23	237.448	36224.4	Glyceraldehyde-3-phosphate dehydrogenase	494199	494135	30.5
Q92945	KHSRP	24	24	235.351	73400.6	Far upstream element-binding protein 2	251850	251817	29.5
P15311	EZR	27	18	225.656	69527	Ezrin	114524	114509	15.5
Q99798	ACO2	24	24	221.941	86166.9	Aconitate hydratase_ mitochondrial	222670	222641	28
P13667	PDIA4	23	23	221.367	73274.7	Protein disulfide-isomerase A4	385216	385166	25
P35606	COPB2	27	27	220.063	103343	Coatomer subunit beta'	150870	150850	27.5
P78371	CCT2	22	22	216.139	57830.5	T-complex protein 1 subunit beta	186739	186714	25.5
P00338;Q9BYZ2	LDHA	22	21	213.729	36973.9	L-lactate dehydrogenase A chain	210470	210443	24
P04350	TUBB4A	19	4	212.523	50042.1	Tubulin beta-4A chain	14188.1	14186.2	3.5
P07195	LDHB	24	23	205.117	36923.7	L-lactate dehydrogenase B chain	241464	241433	30.5
P09622	DLD	19	19	202.93	54747.6	Dihydrolipoyl dehydrogenase_ mitochondrial	270405	270370	25.5
Q13885;Q9BVA1	TUBB2A	20	5	202.6	50306.3	Tubulin beta-2A chain	19716.2	19713.6	6.5
Q99933	BAG1	23	23	200.387	39006.9	BAG family molecular chaperone regulator 1	347918	347873	26.5
P35241	RDX	23	14	198.416	68678.1	Radixin	82358.3	82347.6	12.5
Q8WUM4	PDCD6IP	25	25	198.282	96650.6	Programmed cell death 6-interacting protein	189200	189175	26.5
P14618	PKM	20	20	196.914	58507.3	Pyruvate kinase PKM	187718	187693	24.5
P54652	HSPA2	24	10	192.529	70306.2	Heat shock-related 70 kDa protein 2	28640.4	28636.7	8
Q96QK1	VPS35	22	21	187.055	92505.6	Vacuolar protein sorting-associated protein 35	134972	134954	22
O95757	HSPA4L	22	19	186.577	95539.2	Heat shock 70 kDa protein 4L	115327	115311	18.5
Q16531	DDB1	29	29	182.684	128223	DNA damage-binding protein 1	162411	162389	25
Q13748	TUBA3C	17	3	182.658	50644	Tubulin alpha-3C/D chain	13687.5	13685.7	2.5
Q00839	HNRNPU	22	22	177.078	91325.9	Heterogeneous nuclear ribonucleoprotein U	262460	262426	24
P11021	HSPA5	19	14	174.587	72447.1	Endoplasmic reticulum chaperone BiP	81082.9	81072.2	13.5
P55786;A6NEC2	NPEPPS	21	21	170.47	103961	Puromycin-sensitive aminopeptidase	125112	125096	20.5
P26038	MSN	18	9	163.917	67934.2	Moesin	108919	108905	9
O75534	CSDE1	21	18	163.065	89740.2	Cold shock domain-containing protein E1	91970.3	91958.2	15.5
Q92598	HSPH1	18	16	154.683	97777.6	Heat shock protein 105 kDa	136368	136350	17
P50991	CCT4	17	15	154.054	58437.6	T-complex protein 1 subunit delta	133210	133193	16.5
P53396	ACLY	21	20	152.538	121752	ATP-citrate synthase	87829.3	87817.9	18.5
P63267	ACTG2	18	7	152.494	42276.2	Actin_ gamma-enteric smooth muscle	24940.4	24937.1	5
P21399	ACO1	18	16	150.166	98912.3	Cytoplasmic aconitate hydratase	95794.6	95782.1	16
P40227	CCT6A	16	16	149.945	58480.5	T-complex protein 1 subunit zeta	146133	146114	18.5
P49368	CCT3	18	18	149.677	61104.3	T-complex protein 1 subunit gamma	143851	143832	18
Q92499	DDX1	17	17	148.919	83401.7	ATP-dependent RNA helicase DDX1	146937	146918	19
P47897	QARS	21	21	142.901	88711.3	Glutamine--tRNA ligase	86326.5	86315.3	17
P0CG38;P0CG39	POTEI	12	5	140.46	122936	POTE ankyrin domain family member I	17258.5	17256.2	4
P25705	ATP5F1A	16	15	137.782	59864.8	ATP synthase subunit alpha_ mitochondrial	80139	80128.6	14
P22234	PAICS	15	14	136.82	47820.6	Multifunctional protein ADE2	93183.6	93171.5	13.5
Q58FG1	HSP90AA4P	10	4	135.985	47826	Putative heat shock protein HSP 90-alpha A4	19219.2	19216.6	3
P26639	TARS	18	18	132.162	84347.7	Threonine--tRNA ligase_ cytoplasmic	79998.9	79988.6	15.5
P40939	HADHA	18	18	131.124	83741.2	Trifunctional enzyme subunit alpha_ mitochondrial	102253	102240	16
P14625	HSP90B1	20	17	130.715	92754.2	Endoplasmin	60706.8	60698.9	13.5
P60842	EIF4A1	14	6	128.715	46382.2	Eukaryotic initiation factor 4A-I	44713	44707.1	8.5
Q9NY65	TUBA8	14	5	127.476	50778	Tubulin alpha-8 chain	12378.2	12376.6	3.5
Q13509	TUBB3	14	4	126.731	50889	Tubulin beta-3 chain	8404	8402.95	2.5
P52272	HNRNPM	18	18	126.456	77801.1	Heterogeneous nuclear ribonucleoprotein M	113854	113839	16.5
O43143	DHX15	16	15	126.445	91731.4	Pre-mRNA-splicing factor ATP-dependent RNA helicase DHX15	59072	59064.4	11
Q15029	EFTUD2	14	13	123.986	110405	116 kDa U5 small nuclear ribonucleoprotein component	55010.4	55003.3	12.5
Q1KMD3	HNRNPUL2	16	16	119.809	85675.1	Heterogeneous nuclear ribonucleoprotein U-like protein 2	93650.4	93638.2	15
P12277	CKB	12	11	119.435	42929.5	Creatine kinase B-type	106876	106862	13.5
P23921	RRM1	15	15	119.176	90982.8	Ribonucleoside-diphosphate reductase large subunit	72164.4	72155.1	14
P27824	CANX	13	13	118.572	68024.6	Calnexin	127174	127157	14.5
Q14566	MCM6	17	16	115.573	93858.9	DNA replication licensing factor MCM6	56661.9	56654.6	11
P63244	RACK1	15	15	115.155	35533	Receptor of activated protein C kinase 1	105325	105312	15.5
Q16576	RBBP7	11	11	112.479	48162.3	Histone-binding protein RBBP7	156598	156577	14.5
A5A3E0	POTEF	15	5	111.921	123099	POTE ankyrin domain family member F	9876.6	9875.33	4
P10809	HSPD1	15	15	107.2	61225.9	60 kDa heat shock protein_ mitochondrial	79917	79906.4	13.5
O14929	HAT1	10	10	106.835	49911.9	Histone acetyltransferase type B catalytic subunit	117099	117084	11
P40926	MDH2	12	12	106.048	35959.6	Malate dehydrogenase_ mitochondrial	98915	98902.3	13.5
E9PAV3;Q13765;Q9BZK3	NACA	14	13	105.275	206106	Nascent polypeptide-associated complex subunit alpha	73181.6	73172.1	11
P23396	RPS3	14	13	100.787	26859.4	40S ribosomal protein S3	115895	115880	10
Q12931	TRAP1	15	14	96.3628	80395.3	Heat shock protein 75 kDa_ mitochondrial	77951	77941	12
P22102	GART	15	13	95.2682	109022	Trifunctional purine biosynthetic protein adenosine-3	76188.1	76178.1	12
P50990	CCT8	14	14	91.0348	60191	T-complex protein 1 subunit theta	67771.6	67762.8	10.5
Q92973	TNPO1	13	13	90.4642	103838	Transportin-1	87185	87173.7	11.5
P33991	MCM4	10	10	88.0038	97128.4	DNA replication licensing factor MCM4	50819.6	50812.9	10.5
Q14240	EIF4A2	11	3	84.8663	46630.5	Eukaryotic initiation factor 4A-II	30968.5	30964.6	2.5
Q13561	DCTN2	9	9	83.6424	44345.1	Dynactin subunit 2	45346.4	45340.5	10.5
P31943;P52597	HNRNPH1	10	5	82.8336	49514.7	Heterogeneous nuclear ribonucleoprotein H	25672.2	25668.9	4.5
P04179	SOD2	6	5	81.6153	24921.3	Superoxide dismutase [Mn]_ mitochondrial	68115.8	68107.1	9
P62826	RAN	11	11	80.7603	24594.2	GTP-binding nuclear protein Ran	86053.5	86042.2	11
P00918	CA2	10	10	76.2393	29303.1	Carbonic anhydrase 2	76779.5	76769.6	10
P08865	RPSA	7	7	70.7874	32968.2	40S ribosomal protein SA	58838	58830.4	8
P23246	SFPQ	9	9	69.1812	76263.6	Splicing factor_ proline- and glutamine-rich	58703.4	58695.6	9
P26641	EEF1G	10	10	68.6454	50461	Elongation factor 1-gamma	51581.1	51574.4	8
Q12905	ILF2	9	8	67.9639	43290.3	Interleukin enhancer-binding factor 2	52412.4	52405.6	6.5
P04075	ALDOA	9	8	67.5641	39876.3	Fructose-bisphosphate aldolase A	46305	46299	7
Q13838	DDX39B	9	6	67.2464	49447.7	Spliceosome RNA helicase DDX39B	20857.4	20854.8	5.5
Q99832	CCT7	8	8	61.9136	59880	T-complex protein 1 subunit eta	49029.7	49023.3	7.5
P18669;Q8N0Y7;P15259	PGAM1	7	7	60.3339	28918	Phosphoglycerate mutase 1	32891.7	32887.5	7.5
P67809;P16989;Q9Y2T7	YBX1	7	7	59.8316	35924.2	Nuclease-sensitive element-binding protein 1	24184.5	24181.4	7.5
P24752	ACAT1	9	9	59.0027	45484.8	Acetyl-CoA acetyltransferase_ mitochondrial	31534.4	31530.3	7
Q04837	SSBP1	5	5	58.192	17259.7	Single-stranded DNA-binding protein_ mitochondrial	42140.8	42135.4	6.5
O75821	EIF3G	9	9	58.1396	35896.2	Eukaryotic translation initiation factor 3 subunit G	37852	37847.2	6
P07910;B2RXH8;B7ZW38;O60812;P0DMR1	HNRNPC	8	8	55.8483	33727.1	Heterogeneous nuclear ribonucleoproteins C1/C2	71856.5	71847.1	6.5
P62333	PSMC6	5	5	54.0775	44458.2	26S proteasome regulatory subunit 10B	43745.1	43739.6	6.5
P12004	PCNA	6	6	52.3467	29111	Proliferating cell nuclear antigen	36891.6	36886.8	6.5
P00492	HPRT1	8	7	50.3796	24807.5	Hypoxanthine-guanine phosphoribosyltransferase	33001	32996.7	5

## Sheet: Bag-1S (5)
Table S4: List of proteins identified in the 5th band of BN-PAGE gel for Bag-1S
Accession	Gene name	Peptide count	Unique peptides	Confidence score	Mass	Description	Normalized abundance	Raw abundance	Spectral counts
P0DMV8;P0DMV9	HSPA1A	226	176	1489.88	70337.5	Heat shock 70 kDa protein 1A	1.17329e+07	1.17079e+07	211
P11142	HSPA8	173	138	1426	71126.3	Heat shock cognate 71 kDa protein	9.77796e+06	9.75678e+06	186.5
P10809	HSPD1	109	109	945.19	61225.9	60 kDa heat shock protein_ mitochondrial	4.01775e+06	4.00905e+06	138
P11021	HSPA5	70	59	646.282	72447.1	Endoplasmic reticulum chaperone BiP	1.32985e+06	1.32696e+06	72
P38646	HSPA9	69	67	605.96	73965.8	Stress-70 protein_ mitochondrial	1.04729e+06	1.04503e+06	81.5
P54652	HSPA2	98	65	584.187	70306.2	Heat shock-related 70 kDa protein 2	720484	719112	61.5
P48643	CCT5	66	62	567.134	60127.4	T-complex protein 1 subunit epsilon	987237	985129	78.5
P31948	STIP1	47	47	499.182	63266.7	Stress-induced-phosphoprotein 1	467054	466043	64.5
P17066;P48741	HSPA6	30	4	441.179	71484.5	Heat shock 70 kDa protein 6	13923.8	13901.8	2.5
P13797	PLS3	49	38	440.312	71324.4	Plastin-3	630018	628686	44.5
P29401	TKT	45	45	395.756	68562.1	Transketolase	569570	568390	56
P12956	XRCC6	39	37	378.773	70128.3	X-ray repair cross-complementing protein 6	597309	596040	51
P19338	NCL	38	37	284.908	76671.5	Nucleolin	536787	535632	42
P31939	ATIC	31	31	266.99	65129.2	Bifunctional purine biosynthesis protein PURH	229577	229082	32
Q9Y262	EIF3L	30	29	265.68	66955.2	Eukaryotic translation initiation factor 3 subunit L	293025	292410	35
P49915	GMPS	31	31	259.435	77456.9	GMP synthase [glutamine-hydrolyzing]	485684	484640	31
O60506	SYNCRIP	31	27	250.541	69830.8	Heterogeneous nuclear ribonucleoprotein Q	303782	303128	31.5
P07195	LDHB	25	24	244.147	36923.7	L-lactate dehydrogenase B chain	302620	301969	30.5
P14618	PKM	27	26	242.501	58507.3	Pyruvate kinase PKM	317732	317044	31.5
P60709;P63261;Q562R1	ACTB	21	8	240.91	42079	Actin_ cytoplasmic 1	309267	308595	12
P06733	ENO1	22	17	225.088	47511.2	Alpha-enolase	222135	221657	21.5
P49368	CCT3	27	27	220.361	61104.3	T-complex protein 1 subunit gamma	330340	329628	29
Q99933	BAG1	28	28	217.952	39006.9	BAG family molecular chaperone regulator 1	494440	493391	36.5
Q12931	TRAP1	25	21	209.953	80395.3	Heat shock protein 75 kDa_ mitochondrial	200415	199979	22.5
P00338	LDHA	22	19	196.651	36973.9	L-lactate dehydrogenase A chain	172976	172604	21.5
P04406	GAPDH	20	20	190.769	36224.4	Glyceraldehyde-3-phosphate dehydrogenase	307417	306786	21
P17987	TCP1	20	19	185.763	60856.9	T-complex protein 1 subunit alpha	152639	152314	23.5
O43242	PSMD3	22	20	183.154	61091.7	26S proteasome non-ATPase regulatory subunit 3	154225	153890	21
P07437;Q9BUF5	TUBB	17	5	176.52	50127.2	Tubulin beta chain	92304.2	92112.7	8
P08133	ANXA6	21	21	168.322	76215.6	Annexin A6	108983	108747	19.5
O14744	PRMT5	19	19	163.751	73368.3	Protein arginine N-methyltransferase 5	182109	181722	19
O15371	EIF3D	18	18	158.161	64600.2	Eukaryotic translation initiation factor 3 subunit D	201433	201010	21.5
Q99832	CCT7	19	18	144.964	59880	T-complex protein 1 subunit eta	168090	167734	18
O43390	HNRNPR	16	12	143.893	71228.3	Heterogeneous nuclear ribonucleoprotein R	119021	118765	13.5
P63267;P62736;P68032;P68133	ACTG2	18	8	141.412	42276.2	Actin_ gamma-enteric smooth muscle	91062	90861.2	7
P13796	LCP1	18	10	138.112	70858.8	Plastin-2	37156.6	37075.3	7.5
P04075	ALDOA	16	16	137.808	39876.3	Fructose-bisphosphate aldolase A	99343.3	99124.3	15
P78371	CCT2	15	15	135.413	57830.5	T-complex protein 1 subunit beta	74677.4	74517.1	15.5
P40926	MDH2	12	11	135.37	35959.6	Malate dehydrogenase_ mitochondrial	137567	137270	15.5
P50990	CCT8	21	21	129.847	60191	T-complex protein 1 subunit theta	101522	101302	16.5
P48147	PREP	15	15	128.612	81612.1	Prolyl endopeptidase	231632	231134	12.5
P09960	LTA4H	16	14	128.526	69912.7	Leukotriene A-4 hydrolase	130410	130126	14
P13798	APEH	16	16	118.298	82194.1	Acylamino-acid-releasing enzyme	166459	166108	16.5
Q00839	HNRNPU	17	17	118.199	91325.9	Heterogeneous nuclear ribonucleoprotein U	152183	151859	17.5
P17844	DDX5	19	13	116.212	69661.4	Probable ATP-dependent RNA helicase DDX5	70131.2	69979.8	9
P68104;Q5VTE0;Q05639	EEF1A1	16	15	109.566	50483.1	Elongation factor 1-alpha 1	128051	127776	15
P06744	GPI	12	11	108.665	63375.4	Glucose-6-phosphate isomerase	69522.2	69372.6	13.5
P30153	PPP2R1A	13	13	107.776	66107.1	Serine/threonine-protein phosphatase 2A 65 kDa regulatory subunit A alpha isoform	90799.3	90601.9	14
O95831	AIFM1	16	16	101.856	67185.8	Apoptosis-inducing factor 1_ mitochondrial	87925.9	87736.9	13
P08621	SNRNP70	12	12	100.585	51613.8	U1 small nuclear ribonucleoprotein 70 kDa	62597.4	62460.9	12
P23396	RPS3	13	13	100.484	26859.4	40S ribosomal protein S3	97506.1	97295.3	12
Q14651	PLS1	12	7	99.3837	70652.8	Plastin-1	776029	774351	5.5
P17812	CTPS1	13	13	94.2435	67374.8	CTP synthase 1	62069.8	61937.6	12
P67809;Q9Y2T7	YBX1	13	10	88.1349	35924.2	Nuclease-sensitive element-binding protein 1	28448.7	28385.3	9
A5A3E0	POTEF	13	4	88.0496	123099	POTE ankyrin domain family member F	12051.8	12025.3	3.5
P26599	PTBP1	11	11	85.515	57392.5	Polypyrimidine tract-binding protein 1	61784.1	61657.2	10.5
P12277	CKB	9	8	84.9599	42929.5	Creatine kinase B-type	74025.2	73865.9	9.5
P0DN79;P35520	CBSL	9	9	83.9364	61213.9	Cystathionine beta-synthase-like protein	53524.4	53408.9	10
P50991	CCT4	12	10	83.3308	58437.6	T-complex protein 1 subunit delta	50640.9	50531.1	9
P16989	YBX3	9	6	82.3901	40090	Y-box-binding protein 3	16379.8	16343.8	7.5
Q8N1G4	LRRC47	10	10	80.6043	64043.3	Leucine-rich repeat-containing protein 47	63748.7	63609	9.5
Q13177	PAK2	13	13	77.9936	58327.9	Serine/threonine-protein kinase PAK 2	60050.1	59919.6	8.5
P40227	CCT6A	10	10	77.5602	58480.5	T-complex protein 1 subunit zeta	39783.2	39699	9.5
Q02790	FKBP4	10	10	74.7013	52089.8	Peptidyl-prolyl cis-trans isomerase FKBP4	41829.9	41738.9	10
P60842;Q14240	EIF4A1	9	9	70.8925	46382.2	Eukaryotic initiation factor 4A-I	33688.3	33616.4	8.5
Q04837	SSBP1	7	7	70.4522	17259.7	Single-stranded DNA-binding protein_ mitochondrial	42072.6	41982.7	8.5
Q9NQW7	XPNPEP1	8	8	69.9543	70602.3	Xaa-Pro aminopeptidase 1	42743.6	42652	9.5
E9PAV3;Q13765	NACA	6	6	64.6763	206106	Nascent polypeptide-associated complex subunit alpha_ muscle-specific form	33191.6	33119.3	7.5
P06748	NPM1	9	9	58.8686	32746.2	Nucleophosmin	37403.1	37320.9	8.5
P07900	HSP90AA1	8	5	55.4992	85059.1	Heat shock protein HSP 90-alpha	15792	15757.6	2.5
P08865	RPSA	6	6	54.556	32968.2	40S ribosomal protein SA	40477.5	40388.3	6.5
Q06830	PRDX1	8	8	54.0291	22338.5	Peroxiredoxin-1	47636.3	47531.9	6.5
Q96AY3	FKBP10	9	9	50.2793	64758.4	Peptidyl-prolyl cis-trans isomerase FKBP10	32144.3	32078.6	7.5

## Sheet: Bag-1S (6)
Table S4: List of proteins identified in the 6th band of BN-PAGE gel for Bag-1S
Accession	Gene name	Peptide count	Unique peptides	Confidence score	Mass	Description	Normalized abundance	Raw abundance	Spectral counts
P78371	CCT2	94	90	711.873	57830.5	T-complex protein 1 subunit beta	1.52098e+06	1.53437e+06	111.5
P14618	PKM	94	91	634.235	58507.3	Pyruvate kinase PKM	1.39752e+06	1.40985e+06	109.5
Q99832	CCT7	79	79	610.934	59880	T-complex protein 1 subunit eta	1.06525e+06	1.07461e+06	94.5
P49368;Q16878	CCT3	89	88	572.751	61104.3	T-complex protein 1 subunit gamma	1.08758e+06	1.09717e+06	95
P06744	GPI	57	57	538.691	63375.4	Glucose-6-phosphate isomerase	785017	791954	75
P50991	CCT4	66	62	496.158	58437.6	T-complex protein 1 subunit delta	598997	604271	75
P50990	CCT8	73	73	485.687	60191	T-complex protein 1 subunit theta	725487	731842	84.5
P17987	TCP1	44	43	420.656	60856.9	T-complex protein 1 subunit alpha	412351	415986	59
Q02790	FKBP4	50	49	401.966	52089.8	Peptidyl-prolyl cis-trans isomerase FKBP4	534162	538871	56
P30101	PDIA3	55	55	392.784	57181.6	Protein disulfide-isomerase A3	640056	645741	64.5
P40227	CCT6A	39	30	368.026	58480.5	T-complex protein 1 subunit zeta	498812	503224	41
P14866	HNRNPL	36	35	339.723	64760.2	Heterogeneous nuclear ribonucleoprotein L	334464	337453	42.5
P07237	P4HB	40	39	332.06	57515.6	Protein disulfide-isomerase	453034	457050	47.5
P10809	HSPD1	36	35	327.144	61225.9	60 kDa heat shock protein_ mitochondrial	267767	270058	41
P48643	CCT5	35	34	319.238	60127.4	T-complex protein 1 subunit epsilon	264132	266476	36.5
P31948	STIP1	41	40	308.514	63266.7	Stress-induced-phosphoprotein 1	278298	280741	45
P0DMV8;P0DMV9	HSPA1A	34	18	306.829	70337.5	Heat shock 70 kDa protein 1A	120141	120998	22
P26599	PTBP1	31	30	297.985	57392.5	Polypyrimidine tract-binding protein 1	411790	415462	38.5
P19338	NCL	35	34	288.532	76671.5	Nucleolin	378236	381569	44.5
P31939	ATIC	29	28	283.445	65129.2	Bifunctional purine biosynthesis protein PURH	206213	208037	35
P30153	PPP2R1A	32	23	280.615	66107.1	Serine/threonine-protein phosphatase 2A 65 kDa regulatory subunit A alpha isoform	217440	219364	27.5
P68104;Q5VTE0	EEF1A1	38	29	271.767	50483.1	Elongation factor 1-alpha 1	240207	242347	32
P13797	PLS3	32	25	267.81	71324.4	Plastin-3	337863	340939	23.5
P25705	ATP5F1A	34	33	263.3	59864.8	ATP synthase subunit alpha_ mitochondrial	255177	257431	37
P07195	LDHB	35	32	259.706	36923.7	L-lactate dehydrogenase B chain	236381	238463	36
P36871	PGM1	29	29	255.232	61734.4	Phosphoglucomutase-1	170156	171651	34
P29401	TKT	24	24	244.917	68562.1	Transketolase	260496	262826	30
P11142	HSPA8	31	19	236.981	71126.3	Heat shock cognate 71 kDa protein	130912	132031	19.5
Q99933	BAG1	28	27	229.119	39006.9	BAG family molecular chaperone regulator 1	531918	536587	33
O60506	SYNCRIP	28	23	228.272	69830.8	Heterogeneous nuclear ribonucleoprotein Q	179294	180871	26.5
P62191	PSMC1	24	22	218.99	49355.7	26S proteasome regulatory subunit 4	223373	225348	25.5
Q05639	EEF1A2	16	6	218.553	50812.4	Elongation factor 1-alpha 2	46453.5	46870.5	11
P09960	LTA4H	25	25	216.475	69912.7	Leukotriene A-4 hydrolase	145148	146426	24.5
P54577	YARS	30	30	213.022	59485.7	Tyrosine--tRNA ligase_ cytoplasmic	178716	180282	27
P04406	GAPDH	20	19	209.247	36224.4	Glyceraldehyde-3-phosphate dehydrogenase	287612	290146	29
P00338	LDHA	25	22	187.131	36973.9	L-lactate dehydrogenase A chain	129819	130961	26
P52292	KPNA2	19	18	183.846	58204.2	Importin subunit alpha-1	131708	132881	23
P06733;P09104;P13929	ENO1	21	20	181.051	47511.2	Alpha-enolase	147922	149233	23.5
P40926	MDH2	20	20	170.179	35959.6	Malate dehydrogenase_ mitochondrial	225643	227654	23
P49591	SARS	19	19	168.777	59290.6	Serine--tRNA ligase_ cytoplasmic	133112	134291	21.5
Q9Y262	EIF3L	20	20	168.368	66955.2	Eukaryotic translation initiation factor 3 subunit L	95043.8	95886.7	23
P12268	IMPDH2	18	18	164.875	56261.3	Inosine-5'-monophosphate dehydrogenase 2	114330	115339	24
P55209	NAP1L1	18	15	159.143	45659.3	Nucleosome assembly protein 1-like 1	214859	216748	17.5
Q99733	NAP1L4	18	17	157.176	42994.6	Nucleosome assembly protein 1-like 4	98958.4	99832.3	18.5
P17980	PSMC3	17	17	156.653	49488.8	26S proteasome regulatory subunit 6A	84299.1	85044.6	19
P06576	ATP5F1B	19	19	156.523	56560	ATP synthase subunit beta_ mitochondrial	91415.9	92219.8	20.5
P04844	RPN2	19	19	153.543	69398.1	Dolichyl-diphosphooligosaccharide--protein glycosyltransferase subunit 2	97468.6	98333.2	19
O43175	PHGDH	18	18	153.529	57392	D-3-phosphoglycerate dehydrogenase	88620.1	89398.2	19
P34897;P34896	SHMT2	18	17	150.671	56449.3	Serine hydroxymethyltransferase_ mitochondrial	95925	96773.6	19
P07437;A6NNZ2;Q3ZCM7	TUBB	15	3	147.481	50127.2	Tubulin beta chain	28903	29157	5
P27694	RPA1	16	15	146.72	68765.6	Replication protein A 70 kDa DNA-binding subunit	155296	156675	18.5
Q12874	SF3A3	18	17	146.642	59191.2	Splicing factor 3A subunit 3	72425.7	73062.1	17
P12277	CKB	15	14	141.951	42929.5	Creatine kinase B-type	83320.4	84055.1	18
P60709;P63261;Q562R1;Q9BYX7	ACTB	15	6	141.694	42079	Actin_ cytoplasmic 1	87751.7	88541.1	8
P26368	U2AF2	15	14	135.292	53843.3	Splicing factor U2AF 65 kDa subunit	169021	170523	16.5
O75083	WDR1	15	15	134.792	66877.9	WD repeat-containing protein 1	99434.2	100315	18.5
P43686	PSMC4	13	13	130.148	47480.4	26S proteasome regulatory subunit 6B	115940	116979	17
P63244	RACK1	16	16	129.567	35533	Receptor of activated protein C kinase 1	107411	108358	16
P54652	HSPA2	18	7	128.648	70306.2	Heat shock-related 70 kDa protein 2	87774.4	88535.5	5
P61978	HNRNPK	13	13	125.924	51261.5	Heterogeneous nuclear ribonucleoprotein K	108259	109219	17.5
Q9UHX1	PUF60	14	13	125.647	60046.7	Poly(U)-binding-splicing factor PUF60	127411	128519	15
P00918	CA2	17	17	124.338	29303.1	Carbonic anhydrase 2	159050	160439	19
P0DN79;P35520	CBSL	14	13	123.955	61213.9	Cystathionine beta-synthase-like protein	69474.2	70095.2	13.5
P17844;Q92841	DDX5	19	19	120.859	69661.4	Probable ATP-dependent RNA helicase DDX5	75317.4	75978.4	14
O43390	HNRNPR	14	8	116.459	71228.3	Heterogeneous nuclear ribonucleoprotein R	36043.2	36360	9
Q9Y3I0	RTCB	15	15	112.586	55723.7	tRNA-splicing ligase RtcB homolog	88141.5	88919.8	14
Q13451	FKBP5	14	13	111.506	51725.5	Peptidyl-prolyl cis-trans isomerase FKBP5	45275.1	45674.7	12.5
P05455	SSB	13	13	110.408	47008.2	Lupus La protein	99783.2	100675	13.5
O00232	PSMD12	13	13	110.276	53303.7	26S proteasome non-ATPase regulatory subunit 12	114759	115777	13
P67809	YBX1	10	8	104.224	35924.2	Nuclease-sensitive element-binding protein 1	55958.4	56459.6	11.5
P50502;Q8NFI4	ST13	8	3	103.791	41502.9	Hsc70-interacting protein	11981.8	12085.2	2.5
P23368	ME2	15	15	102.695	66071	NAD-dependent malic enzyme_ mitochondrial	65503.2	66084	14.5
O60664	PLIN3	11	11	102.608	47246.1	Perilipin-3	47903.1	48325.3	13
Q14651	PLS1	14	10	100.569	70652.8	Plastin-1	18257.4	18418.9	8
P11940	PABPC1	13	9	100.206	70899.1	Polyadenylate-binding protein 1	34366.8	34671.4	8.5
Q92526	CCT6B	14	6	95.9051	58391.8	T-complex protein 1 subunit zeta-2	17459.7	17614.6	7
P49593	PPM1F	13	13	94.9247	50002	Protein phosphatase 1F	47377.4	47799.9	10.5
Q13838	DDX39B	12	6	94.2448	49447.7	Spliceosome RNA helicase DDX39B	39787.6	40134.9	6
Q15084	PDIA6	9	9	91.6936	48520.6	Protein disulfide-isomerase A6	58399.4	58914	12
Q04837	SSBP1	11	11	89.122	17259.7	Single-stranded DNA-binding protein_ mitochondrial	56616.5	57119.4	11
P14868	DARS	13	13	89.0018	57535.5	Aspartate--tRNA ligase_ cytoplasmic	51091.8	51540.3	11.5
P63267;P62736	ACTG2	12	4	89.0014	42276.2	Actin_ gamma-enteric smooth muscle	354873	357991	3.5
Q9HB71	CACYBP	11	11	88.1776	26324	Calcyclin-binding protein	71815.7	72448.9	12.5
Q9Y265	RUVBL1	10	9	87.6862	50570.3	RuvB-like 1	41658.6	42023.9	10.5
P00367	GLUD1	15	14	87.0272	61740.1	Glutamate dehydrogenase 1_ mitochondrial	43245.2	43625.5	11.5
O95831	AIFM1	13	12	86.412	67185.8	Apoptosis-inducing factor 1_ mitochondrial	40429	40789.1	10.5
P53041	PPP5C	9	9	85.6279	57449	Serine/threonine-protein phosphatase 5	75702.4	76372	11.5
O60684;O15131	KPNA6	12	9	85.4138	60771	Importin subunit alpha-7	23404.6	23616.5	8.5
P30154	PPP2R1B	12	4	84.0222	66840.9	Serine/threonine-protein phosphatase 2A 65 kDa regulatory subunit A beta isoform	6251.25	6307.63	3
P60842	EIF4A1	10	3	83.5796	46382.2	Eukaryotic initiation factor 4A-I	13560.9	13681.6	3.5
Q9UMX0	UBQLN1	11	11	83.1171	62519.1	Ubiquilin-1	52017.1	52480.4	12
Q01518	CAP1	9	8	83.0432	52357.8	Adenylyl cyclase-associated protein 1	38287.2	38622	10
E9PAV3;Q13765	NACA	9	9	82.7648	206106	Nascent polypeptide-associated complex subunit alpha_ muscle-specific form	233792	235846	9
P18669;Q8N0Y7;P15259	PGAM1	10	9	82.5124	28918	Phosphoglycerate mutase 1	32652.7	32942.5	10
Q53EL6	PDCD4	13	13	82.04	52134.5	Programmed cell death protein 4	55600.5	56091.2	9
P13796	LCP1	10	4	81.4425	70858.8	Plastin-2	13014.6	13131	3.5
P49321	NASP	13	13	81.2802	85523	Nuclear autoantigenic sperm protein	49410.4	49854.8	9.5
P04792	HSPB1	8	7	80.415	22839.6	Heat shock protein beta-1	86417.6	87190.6	9
P09651;Q32P51	HNRNPA1	9	9	80.0219	38860.8	Heterogeneous nuclear ribonucleoprotein A1	61299.3	61840.2	10
P26641	EEF1G	11	11	76.0333	50461	Elongation factor 1-gamma	77577.3	78240.9	8.5
P12004	PCNA	10	10	74.1558	29111	Proliferating cell nuclear antigen	34664.3	34967.5	8.5
P00491	PNP	9	9	73.6806	32346.1	Purine nucleoside phosphorylase	45127.7	45530.8	10
P55036	PSMD4	9	9	73.3623	40964.9	26S proteasome non-ATPase regulatory subunit 4	63685.2	64244	10.5
Q13564	NAE1	8	8	73.2514	60702.7	NEDD8-activating enzyme E1 regulatory subunit	58565.2	59075.4	10.5
Q9UMS4	PRPF19	10	10	72.8187	55637.1	Pre-mRNA-processing factor 19	35350.1	35662.4	9.5
Q15233	NONO	9	9	72.3772	54345.8	Non-POU domain-containing octamer-binding protein	55733.4	56221.2	9.5
Q9BZZ5	API5	9	9	70.7725	59346.8	Apoptosis inhibitor 5	38350.9	38686	11
Q96HE7	ERO1A	9	9	69.1438	55248.1	ERO1-like protein alpha	39059.7	39403	9.5
O43776	NARS	8	8	68.832	63798.4	Asparagine--tRNA ligase_ cytoplasmic	40198.8	40554.1	9.5
P40925	MDH1	8	6	68.6002	36654.3	Malate dehydrogenase_ cytoplasmic	34730.7	35037.1	6
Q92734	TFG	10	10	68.5532	43505	Protein TFG	47847.7	48268	9
P46782	RPS5	8	8	68.4395	23047.5	40S ribosomal protein S5	60959.6	61495.4	10.5
O60749	SNX2	9	9	65.563	58585.3	Sorting nexin-2	50931.5	51379.2	8.5
P04075	ALDOA	10	10	65.1143	39876.3	Fructose-bisphosphate aldolase A	41354.3	41717.5	8.5
Q6L8Q7	PDE12	8	7	63.6613	68264	2'_5'-phosphodiesterase 12	34229.2	34528.7	7
P31040	SDHA	11	11	63.2198	73718.1	Succinate dehydrogenase [ubiquinone] flavoprotein subunit_ mitochondrial	24234.9	24448.7	7.5
Q00839	HNRNPU	8	8	63.1493	91325.9	Heterogeneous nuclear ribonucleoprotein U	40643	41006.3	7.5
O00148	DDX39A	13	7	57.0062	49642.9	ATP-dependent RNA helicase DDX39A	12319.2	12426.2	5.5
P27797	CALR	7	7	56.981	48312.7	Calreticulin	32061.6	32343.3	6.5
P62826	RAN	9	9	56.0753	24594.2	GTP-binding nuclear protein Ran	40458.5	40817.8	7
Q99615	DNAJC7	9	9	55.5073	57239.3	DnaJ homolog subfamily C member 7	48261.8	48684.4	8
Q15813	TBCE	7	7	54.9082	59973.5	Tubulin-specific chaperone E	24939.1	25161.4	7
P61981;P31946	YWHAG	6	4	54.696	28473.7	14-3-3 protein gamma	6350.84	6405.49	4.5
P16989	YBX3	7	5	52.3835	40090	Y-box-binding protein 3	8457.7	8532.75	4.5
P11021	HSPA5	7	3	52.3695	72447.1	Endoplasmic reticulum chaperone BiP	5765.8	5817.21	3
Q9UQ80	PA2G4	7	5	52.2512	44129.1	Proliferation-associated protein 2G4	16538.5	16682.4	4
P00558	PGK1	7	6	52.2431	45014	Phosphoglycerate kinase 1	26850.7	27090.3	6
P23396	RPS3	8	8	52.1956	26859.4	40S ribosomal protein S3	36567.3	36888.9	6
P07864	LDHC	7	5	51.6873	36653.5	L-lactate dehydrogenase C chain	732074	738523	5.5
A5A3E0;Q6S8J3	POTEF	9	4	51.6735	123099	POTE ankyrin domain family member F	2664.27	2688.82	2.5
Q12905	ILF2	7	7	50.9246	43290.3	Interleukin enhancer-binding factor 2	21985.3	22183	5
P54727	RAD23B	8	8	50.14	43228.3	UV excision repair protein RAD23 homolog B	36092.1	36414.3	6.5

## Sheet: Bag-1S (7)
Table S4: List of proteins identified in the 7th band of BN-PAGE gel for Bag-1S
Accession	Gene name	Peptide count	Unique peptides	Confidence score	Mass	Description	Normalized abundance	Raw abundance	Spectral counts
P06733	ENO1	105	98	708.934	47511.2	Alpha-enolase	2.95537e+06	2.99703e+06	118.5
P12277	CKB	52	49	519.533	42929.5	Creatine kinase B-type	1.43332e+06	1.45378e+06	67
P00558	PGK1	65	55	469.544	45014	Phosphoglycerate kinase 1	787253	798394	62.5
P06576	ATP5F1B	41	41	451.256	56560	ATP synthase subunit beta_ mitochondrial	751280	761866	60
P50990	CCT8	58	55	450.101	60191	T-complex protein 1 subunit theta	703028	712970	66
Q99933	BAG1	69	68	427.949	39006.9	BAG family molecular chaperone regulator 1	2.927e+06	2.96821e+06	78.5
P60842	EIF4A1	44	30	415.764	46382.2	Eukaryotic initiation factor 4A-I	370138	375329	35.5
Q71U36;Q6PEY2	TUBA1A	33	7	364.099	50820	Tubulin alpha-1A chain	23500.9	23830.8	6.5
P07437;A6NNZ2;Q9BUF5	TUBB	27	6	351.019	50127.2	Tubulin beta chain	198360	201176	10
P78371	CCT2	40	38	341.804	57830.5	T-complex protein 1 subunit beta	330295	334946	48.5
P50395	GDI2	43	32	340.55	51119.6	Rab GDP dissociation inhibitor beta	367583	372813	36.5
P50991	CCT4	35	35	312.785	58437.6	T-complex protein 1 subunit delta	331257	335936	43
P27797	CALR	34	34	304.628	48312.7	Calreticulin	516778	524048	43.5
Q15084	PDIA6	43	40	295.68	48520.6	Protein disulfide-isomerase A6	589098	597436	45.5
Q14240	EIF4A2	36	22	289.178	46630.5	Eukaryotic initiation factor 4A-II	85788.8	86997	17.5
P68366	TUBA4A	23	4	286.075	50665.8	Tubulin alpha-4A chain	6259.46	6348.29	3
P05455	SSB	34	33	284.683	47008.2	Lupus La protein	302274	306578	36
Q13748	TUBA3C	25	5	279.735	50644	Tubulin alpha-3C/D chain	38370.3	38917.4	6
P31943	HNRNPH1	24	14	277.694	49514.7	Heterogeneous nuclear ribonucleoprotein H	106990	108505	13.5
P68104;Q5VTE0	EEF1A1	44	36	271.046	50483.1	Elongation factor 1-alpha 1	417969	423902	39
O00231	PSMD11	36	35	270.935	47749	26S proteasome non-ATPase regulatory subunit 11	287994	292046	42
Q9Y230	RUVBL2	31	31	265.053	51327.8	RuvB-like 2	226674	229888	33.5
Q13885;Q9BVA1	TUBB2A	23	6	262.487	50306.3	Tubulin beta-2A chain	12112	12287.7	6.5
P60709;P63261;P0CG38;P0CG39;Q562R1;Q9BYX7	ACTB	25	9	254.369	42079	Actin_ cytoplasmic 1	196157	198970	12
P04075	ALDOA	27	21	251.145	39876.3	Fructose-bisphosphate aldolase A	245381	248862	25
P61978	HNRNPK	31	30	247.332	51261.5	Heterogeneous nuclear ribonucleoprotein K	293641	297786	36.5
P14618	PKM	25	25	243.367	58507.3	Pyruvate kinase PKM	235761	239081	32.5
P31150	GDI1	21	13	243.22	51210.1	Rab GDP dissociation inhibitor alpha	120057	121755	16
Q12905	ILF2	22	22	232.244	43290.3	Interleukin enhancer-binding factor 2	344440	349309	27
P34897	SHMT2	29	26	231.854	56449.3	Serine hydroxymethyltransferase_ mitochondrial	183285	185902	30.5
P40227	CCT6A	24	18	225.167	58480.5	T-complex protein 1 subunit zeta	187451	190078	23.5
P19338	NCL	29	29	222.833	76671.5	Nucleolin	315095	319540	33.5
P60228	EIF3E	30	30	220.695	52620.1	Eukaryotic translation initiation factor 3 subunit E	216528	219585	34
O00232	PSMD12	25	25	219.817	53303.7	26S proteasome non-ATPase regulatory subunit 12	171259	173664	32
P11142;P11021	HSPA8	26	17	219.806	71126.3	Heat shock cognate 71 kDa protein	102015	103457	17
P22234	PAICS	24	24	217.555	47820.6	Multifunctional protein ADE2	193893	196631	31.5
P17987	TCP1	25	23	216.823	60856.9	T-complex protein 1 subunit alpha	144462	146489	26
P09104	ENO2	20	14	206.554	47610.8	Gamma-enolase	63677.8	64572.6	15
Q05639	EEF1A2	16	8	204.168	50812.4	Elongation factor 1-alpha 2	135527	137490	10
P62195	PSMC5	21	20	203.056	45797.2	26S proteasome regulatory subunit 8	164323	166671	25
O43175	PHGDH	27	25	202.358	57392	D-3-phosphoglycerate dehydrogenase	177457	179956	29.5
P17980	PSMC3	20	20	199.351	49488.8	26S proteasome regulatory subunit 6A	157341	159549	24
Q9NY65	TUBA8	24	9	199.029	50778	Tubulin alpha-8 chain	13802.8	13997.3	7
P07910	HNRNPC	21	13	198.452	33727.1	Heterogeneous nuclear ribonucleoproteins C1/C2	181395	183967	18
P04181	OAT	20	20	192.643	48877.1	Ornithine aminotransferase_ mitochondrial	173963	176454	24.5
P26641	EEF1G	27	27	190.31	50461	Elongation factor 1-gamma	177984	180523	29.5
P40925	MDH1	24	23	188.211	36654.3	Malate dehydrogenase_ cytoplasmic	314806	319291	24
O75390	CS	27	27	185.904	51940.7	Citrate synthase_ mitochondrial	254665	258265	29
Q9UQ80	PA2G4	27	26	182.047	44129.1	Proliferation-associated protein 2G4	179105	181640	27
P52209	PGD	20	20	177.732	53653.3	6-phosphogluconate dehydrogenase_ decarboxylating	163462	165755	24.5
Q9Y265	RUVBL1	19	17	174.856	50570.3	RuvB-like 1	149000	151117	18.5
P0DMV8;P0DMV9;P48741	HSPA1A	23	11	171.421	70337.5	Heat shock 70 kDa protein 1A	36085.2	36580.1	8.5
P13929	ENO3	13	5	170.804	47329.1	Beta-enolase	23070	23398.9	2.5
P04406	GAPDH	19	19	170.25	36224.4	Glyceraldehyde-3-phosphate dehydrogenase	221580	224703	24
Q13838	DDX39B	19	10	169.527	49447.7	Spliceosome RNA helicase DDX39B	63633.6	64535.6	9.5
P07954	FH	16	16	166.179	54808.2	Fumarate hydratase_ mitochondrial	154369	156566	21
P00505	GOT2	24	24	166.045	47916.9	Aspartate aminotransferase_ mitochondrial	235795	239155	23.5
P63267;P62736	ACTG2	23	8	165.642	42276.2	Actin_ gamma-enteric smooth muscle	18730.2	18995.3	7
P11413	G6PD	21	20	163.402	59713.1	Glucose-6-phosphate 1-dehydrogenase	83704.8	84897.8	20
P07195	LDHB	18	17	158.484	36923.7	L-lactate dehydrogenase B chain	164005	166344	21
P30101	PDIA3	21	20	156.834	57181.6	Protein disulfide-isomerase A3	117629	119313	19
P55795	HNRNPH2	17	8	156.221	49548.8	Heterogeneous nuclear ribonucleoprotein H2	29971.4	30393.3	6.5
Q7L2H7	EIF3M	16	15	152.283	42959.2	Eukaryotic translation initiation factor 3 subunit M	107979	109524	18.5
P24752	ACAT1	16	16	151.493	45484.8	Acetyl-CoA acetyltransferase_ mitochondrial	134766	136665	18.5
P22626	HNRNPA2B1	19	17	149.691	37486.8	Heterogeneous nuclear ribonucleoproteins A2/B1	125349	127120	15.5
Q13509	TUBB3	16	4	148.121	50889	Tubulin beta-3 chain	6614.01	6709.38	3.5
Q99832	CCT7	19	18	147.445	59880	T-complex protein 1 subunit eta	116108	117735	17.5
P38919	EIF4A3	18	14	145.928	47156.3	Eukaryotic initiation factor 4A-III	68319.1	69279.5	13.5
P27361	MAPK3	17	11	145.363	43477.8	Mitogen-activated protein kinase 3	77491	78623.6	11
P08865	RPSA	17	15	144.287	32968.2	40S ribosomal protein SA	149434	151545	16.5
O00303	EIF3F	15	14	143.782	37678	Eukaryotic translation initiation factor 3 subunit F	158125	160350	17.5
Q9Y266	NUDC	20	20	141.112	38300	Nuclear migration protein nudC	136064	137982	21
P51991	HNRNPA3	14	13	137.864	39823.1	Heterogeneous nuclear ribonucleoprotein A3	110952	112531	15.5
P49368	CCT3	20	20	135.628	61104.3	T-complex protein 1 subunit gamma	154613	156818	18.5
Q15008	PSMD6	19	19	131.303	45816.6	26S proteasome non-ATPase regulatory subunit 6	74803.6	75873.6	15.5
Q06830;Q13162	PRDX1	17	15	130.596	22338.5	Peroxiredoxin-1	107186	108700	18.5
P48637	GSS	15	13	126.783	52556	Glutathione synthetase	54700.9	55481.4	12.5
Q14103	HNRNPD	16	14	125.942	38605.3	Heterogeneous nuclear ribonucleoprotein D0	154155	156324	20
P07205	PGK2	10	2	124.681	45195.4	Phosphoglycerate kinase 2	29529	29946.8	4
P07237	P4HB	19	17	122.863	57515.6	Protein disulfide-isomerase	163175	165489	15.5
P50502;Q8NFI4	ST13	11	5	122.02	41502.9	Hsc70-interacting protein	18408.9	18669.7	7
P23526	AHCY	18	17	121.329	48286.5	Adenosylhomocysteinase	97655	99035.2	14
O60701	UGDH	14	14	121.017	55708.5	UDP-glucose 6-dehydrogenase	126066	127871	13.5
P09651;Q32P51	HNRNPA1	13	10	120.609	38860.8	Heterogeneous nuclear ribonucleoprotein A1	71708.9	72727.8	12.5
P62495	ETF1	13	12	117.422	49259.1	Eukaryotic peptide chain release factor subunit 1	78670.7	79780.5	15
O75131	CPNE3	17	16	115.443	60986.1	Copine-3	79466.8	80598.2	13
P14866	HNRNPL	15	15	115.294	64760.2	Heterogeneous nuclear ribonucleoprotein L	96667.3	98055.5	14
Q9NTK5	OLA1	14	14	114.431	44971.7	Obg-like ATPase 1	94889.8	96232.5	15.5
P27694	RPA1	14	10	113.071	68765.6	Replication protein A 70 kDa DNA-binding subunit	59846.9	60701.2	10.5
O75821	EIF3G	14	11	112.926	35896.2	Eukaryotic translation initiation factor 3 subunit G	48274.2	48971.8	9
P35998	PSMC2	13	13	112.172	49033.1	26S proteasome regulatory subunit 7	58491.6	59323.8	15
P28838	LAP3	16	14	111.956	56565.6	Cytosol aminopeptidase	48897.4	49586.9	13
Q02790	FKBP4	12	12	110.97	52089.8	Peptidyl-prolyl cis-trans isomerase FKBP4	92048.7	93372.7	13
P00338;Q9BYZ2	LDHA	15	14	110.921	36973.9	L-lactate dehydrogenase A chain	70809.9	71801.1	14.5
P08670	VIM	16	16	110.453	53708.8	Vimentin	56553.9	57346.6	15
P55084	HADHB	17	17	108.3	51579.7	Trifunctional enzyme subunit beta_ mitochondrial	78542.9	79667.6	16
P52292	KPNA2	14	14	107.762	58204.2	Importin subunit alpha-1	46574.1	47232.3	12
P49419	ALDH7A1	16	16	107.736	59057.5	Alpha-aminoadipic semialdehyde dehydrogenase	108003	109549	17
P43686	PSMC4	14	13	106.009	47480.4	26S proteasome regulatory subunit 6B	75463.5	76534.1	15.5
P51665	PSMD7	12	12	105.609	37082.5	26S proteasome non-ATPase regulatory subunit 7	121691	123426	12
Q13561	DCTN2	12	12	105.358	44345.1	Dynactin subunit 2	55084.7	55860.2	12.5
Q16576	RBBP7	12	6	104.106	48162.3	Histone-binding protein RBBP7	48026.8	48725	7
P23381	WARS	12	12	102.011	53507.7	Tryptophan--tRNA ligase_ cytoplasmic	61064	61941.4	13.5
O75874	IDH1	13	13	101.655	46944.5	Isocitrate dehydrogenase [NADP] cytoplasmic	51075.5	51802	13.5
Q99729	HNRNPAB	11	10	100.55	36339	Heterogeneous nuclear ribonucleoprotein A/B	84044.8	85237.2	12.5
P06744	GPI	12	12	100.195	63375.4	Glucose-6-phosphate isomerase	165032	167372	12.5
P55209	NAP1L1	11	10	98.0833	45659.3	Nucleosome assembly protein 1-like 1	113825	115436	12
P28482	MAPK1	11	7	97.5984	41789	Mitogen-activated protein kinase 1	30051.3	30484.8	6
P40926	MDH2	12	11	97.0069	35959.6	Malate dehydrogenase_ mitochondrial	49852.1	50555.7	11
P30041	PRDX6	11	10	96.7529	25149.1	Peroxiredoxin-6	41679.9	42262.5	11.5
P36957	DLST	16	15	96.6047	49097.6	Dihydrolipoyllysine-residue succinyltransferase component of 2-oxoglutarate dehydrogenase complex_ mitochondrial	84096.5	85295.6	15.5
P10809	HSPD1	14	14	96.0542	61225.9	60 kDa heat shock protein_ mitochondrial	58361.3	59187.8	13
P13861	PRKAR2A	13	11	95.0847	45860.6	cAMP-dependent protein kinase type II-alpha regulatory subunit	33074.5	33544.1	8
O00148	DDX39A	16	7	92.0302	49642.9	ATP-dependent RNA helicase DDX39A	20947.8	21242.6	7
P21281	ATP6V1B2	13	12	91.9701	56843	V-type proton ATPase subunit B_ brain isoform	40217.5	40786.2	9.5
A5A3E0	POTEF	14	5	90.8692	123099	POTE ankyrin domain family member F	17871.8	18125.5	4.5
P22695	UQCRC2	11	11	90.7482	48614.2	Cytochrome b-c1 complex subunit 2_ mitochondrial	42122.4	42723.6	13
P49189	ALDH9A1	12	11	89.8333	54714.5	4-trimethylaminobutyraldehyde dehydrogenase	38901.2	39451.9	11.5
P25705	ATP5F1A	10	10	89.3102	59864.8	ATP synthase subunit alpha_ mitochondrial	39626.8	40186.7	12.5
Q09028	RBBP4	15	9	89.0852	47940.9	Histone-binding protein RBBP4	55412.7	56208.2	7.5
Q16543	CDC37	12	11	87.9731	44981.6	Hsp90 co-chaperone Cdc37	99351.3	100757	10.5
P61163	ACTR1A	10	5	87.2359	42727.9	Alpha-centractin	47437.7	48103	6.5
P0DMR1;B2RXH8;B7ZW38;O60812	HNRNPCL4	11	3	86.5503	32200.6	Heterogeneous nuclear ribonucleoprotein C-like 4	2722.13	2760.5	2.5
Q8IZP2	ST13P4	10	4	86.3468	27577.9	Putative protein FAM10A4	10070.5	10213.5	3.5
P00918	CA2	9	9	84.5102	29303.1	Carbonic anhydrase 2	106272	107775	11.5
Q9UMS4	PRPF19	12	11	84.0115	55637.1	Pre-mRNA-processing factor 19	103071	104535	7.5
P06748	NPM1	11	11	82.3462	32746.2	Nucleophosmin	61421.4	62285.8	14
Q04837	SSBP1	8	8	81.8755	17259.7	Single-stranded DNA-binding protein_ mitochondrial	49774.7	50489.1	11
P04844	RPN2	11	11	81.707	69398.1	Dolichyl-diphosphooligosaccharide--protein glycosyltransferase subunit 2	37602.2	38132.2	11
P14868	DARS	12	12	81.6763	57535.5	Aspartate--tRNA ligase_ cytoplasmic	51046	51768.8	9.5
Q99714	HSD17B10	10	10	81.3893	27151.2	3-hydroxyacyl-CoA dehydrogenase type-2	25881.5	26244.6	11
P60174	TPI1	8	8	80.7192	31076.2	Triosephosphate isomerase	50698	51420.3	8
P26599	PTBP1	11	10	80.3165	57392.5	Polypyrimidine tract-binding protein 1	45079	45718.3	9
P50454	SERPINH1	11	11	79.4106	46554.7	Serpin H1	48098.3	48790.6	11.5
P17174	GOT1	11	11	78.6714	46475.7	Aspartate aminotransferase_ cytoplasmic	86515.4	87757.1	10
P12532	CKMT1A	10	7	78.069	47436	Creatine kinase U-type_ mitochondrial	36293.9	36810.5	7
P62333	PSMC6	10	9	77.3697	44458.2	26S proteasome regulatory subunit 10B	47590.6	48255.2	8
P30153	PPP2R1A	12	11	77.1519	66107.1	Serine/threonine-protein phosphatase 2A 65 kDa regulatory subunit A alpha isoform	37264.7	37790.5	10.5
P49411	TUFM	9	8	75.9557	49883.8	Elongation factor Tu_ mitochondrial	51340.5	52066.4	8
P68400;Q8NEV1	CSNK2A1	9	7	74.9237	45257.7	Casein kinase II subunit alpha	55521.7	56308.8	7.5
P46782	RPS5	7	7	73.8247	23047.5	40S ribosomal protein S5	57159	57967.6	9.5
Q96KP4	CNDP2	12	11	73.5508	53220.7	Cytosolic non-specific dipeptidase	55880.1	56673.9	8.5
P62191	PSMC1	9	8	72.5402	49355.7	26S proteasome regulatory subunit 4	42761.1	43362.9	9
Q99733	NAP1L4	8	7	71.8207	42994.6	Nucleosome assembly protein 1-like 4	24688.5	25040.3	6
P00492	HPRT1	11	11	71.6946	24807.5	Hypoxanthine-guanine phosphoribosyltransferase	55622.7	56413.3	8.5
Q15435	PPP1R7	10	10	70.2648	41678.3	Protein phosphatase 1 regulatory subunit 7	35501.2	36002.6	9
P39656	DDOST	9	8	67.7891	50972	Dolichyl-diphosphooligosaccharide--protein glycosyltransferase 48 kDa subunit	66597.7	67540.5	7.5
P05091	ALDH2	10	9	67.1062	56894.6	Aldehyde dehydrogenase_ mitochondrial	32243.3	32704.4	8.5
Q9H4B7	TUBB1	11	8	66.9046	50897.3	Tubulin beta-1 chain	55485.2	56269.8	5
P42025	ACTR1B	10	6	65.0384	42407.5	Beta-centractin	35840.1	36344.4	4.5
E9PAV3;Q13765	NACA	10	10	64.9815	206106	Nascent polypeptide-associated complex subunit alpha_ muscle-specific form	230210	233454	7.5
O60506	SYNCRIP	12	12	64.8515	69830.8	Heterogeneous nuclear ribonucleoprotein Q	43226.6	43841.9	8
P52597	HNRNPF	8	6	64.3732	46014.1	Heterogeneous nuclear ribonucleoprotein F	24918.2	25272.8	6.5
Q99829	CPNE1	10	10	63.7953	59686.2	Copine-1	33392.7	33866.9	7.5
Q9Y3I0	RTCB	11	11	62.9102	55723.7	tRNA-splicing ligase RtcB homolog	37092.2	37617.1	8
P63104	YWHAZ	7	5	62.7672	27916.2	14-3-3 protein zeta/delta	27412.1	27798.7	5
P30566	ADSL	9	9	60.9734	55630.7	Adenylosuccinate lyase	50910.7	51632.3	9.5
P09211	GSTP1	6	6	60.9124	23584	Glutathione S-transferase P	54361.4	55130.4	8
P20073	ANXA7	9	9	60.8593	53024.5	Annexin A7	33155	33621.6	9
Q8NBS9	TXNDC5	11	11	59.1297	48313.2	Thioredoxin domain-containing protein 5	68264.7	69238.9	10.5
P18669	PGAM1	10	9	58.6571	28918	Phosphoglycerate mutase 1	42743.5	43345.9	7.5
P26368	U2AF2	7	7	58.5018	53843.3	Splicing factor U2AF 65 kDa subunit	45545.6	46192.9	7.5
P31153	MAT2A	7	7	57.3405	44002.9	S-adenosylmethionine synthase isoform type-2	40587	41158.3	7.5
Q99536	VAT1	10	10	55.6444	42148.5	Synaptic vesicle membrane protein VAT-1 homolog	35365.9	35864.8	7.5
P61247	RPS3A	7	6	53.3608	30173.1	40S ribosomal protein S3a	32196.8	32650.2	6
P19784	CSNK2A2	9	7	51.9219	41384.4	Casein kinase II subunit alpha'	10991.1	11144.4	4
O00764	PDXK	5	3	51.5913	35330.5	Pyridoxal kinase	18702.1	18975	4.5
Q9BS26	ERP44	9	9	50.4264	47370.5	Endoplasmic reticulum resident protein 44	36159.7	36673.5	7.5

## Sheet: Bag-1M (1)
Table S4: List of proteins identified in the 1st band of BN-PAGE gel for Bag-1M
Accession	Gene name	Peptide count	Unique peptides	Confidence score	Mass	Description	Normalized abundance	Raw abundance	Spectral counts
P27708	CAD	50	47	350.273	245322	CAD protein	208214	208457	41.5
Q00610	CLTC	36	36	259.863	193383	Clathrin heavy chain 1	214148	214398	30.5
Q02413	DSG1	24	23	196.553	114774	Desmoglein-1	137927	138088	26
P14923	JUP	24	24	191.428	82486.3	Junction plakoglobin	179483	179694	23.5
P04406	GAPDH	17	17	131.085	36224.4	Glyceraldehyde-3-phosphate dehydrogenase	155286	155465	18.5
P60709;P63261;Q9BYX7	ACTB	12	4	121.116	42079	Actin_ cytoplasmic 1	70739.9	70823.8	6
P63267;P62736;P68032;P68133;Q562R1	ACTG2	15	8	109.165	42276.2	Actin_ gamma-enteric smooth muscle	142278	142447	6.5
P68363;Q9BQE3;Q71U36;Q13748;Q6PEY2;P68366	TUBA1B	13	9	106.338	50836	Tubulin alpha-1B chain	72568.2	72654.1	8
Q99933	BAG1	17	17	88.4796	39006.9	BAG family molecular chaperone regulator 1	35395.8	35437.2	3
P05109	S100A8	9	9	84.6908	10891.6	Protein S100-A8	89807.7	89912.8	13
P0DMV8;P0DMV9;P17066;P48741	HSPA1A	13	6	81.3604	70337.5	Heat shock 70 kDa protein 1A	53038.3	53100.8	4
Q6S8J3;A5A3E0	POTEE	10	7	78.2291	122961	POTE ankyrin domain family member E	32118.8	32156.2	4
P06702	S100A9	8	7	77.832	13299.1	Protein S100-A9	111499	111629	9
Q9NZT1	CALML5	10	10	76.6706	15892.5	Calmodulin-like protein 5	89826.1	89931.8	11.5
P04792	HSPB1	10	9	76.3937	22839.6	Heat shock protein beta-1	85043.3	85142.8	9
P04083	ANXA1	10	10	73.6443	38942.4	Annexin A1	46283.6	46337.2	9
Q01469	FABP5	14	14	72.9571	15506.6	Fatty acid-binding protein 5	56554.1	56621.1	13
P11142	HSPA8	12	7	69.3414	71126.3	Heat shock cognate 71 kDa protein	17798.9	17820	5
P47929	LGALS7	6	6	54.3689	15132.1	Galectin-7	21872.2	21897.7	9

## Sheet: Bag-1M (2)
Table S4: List of proteins identified in the 2nd band of BN-PAGE gel for Bag-1M
Accession	Gene name	Peptide count	Unique peptides	Confidence score	Mass	Description	Normalized abundance	Raw abundance	Spectral counts
P08238;Q58FF7	HSP90AB1	97	74	699.422	83606.5	Heat shock protein HSP 90-beta	863265	862785	53.5
P07900;Q58FG0;Q58FG1	HSP90AA1	98	77	690.865	85059.1	Heat shock protein HSP 90-alpha	727555	727147	52.5
P13639	EEF2	93	93	588.348	96307.8	Elongation factor 2	842451	841985	65
P55072	VCP	46	46	346.959	90006.3	Transitional endoplasmic reticulum ATPase	411753	411521	34
Q13200	PSMD2	38	38	291.33	100941	26S proteasome non-ATPase regulatory subunit 2	277854	277700	32
P0DMV8;P0DMV9;P17066;P48741	HSPA1A	29	20	244.298	70337.5	Heat shock 70 kDa protein 1A	121965	121897	14
Q99933	BAG1	34	34	216.973	39006.9	BAG family molecular chaperone regulator 1	346377	346182	24.5
Q99460	PSMD1	23	23	179.639	106863	26S proteasome non-ATPase regulatory subunit 1	103301	103244	17.5
Q14974	KPNB1	17	16	155.644	98482	Importin subunit beta-1	93088.5	93037.5	15.5

## Sheet: Bag-1M (3)
Table S4: List of proteins identified in the 3rd band of BN-PAGE gel for Bag-1M
Accession	Gene name	Peptide count	Unique peptides	Confidence score	Mass	Description	Normalized abundance	Raw abundance	Spectral counts
P0DMV8;P0DMV9	HSPA1A	299	246	1660.14	70337.5	Heat shock 70 kDa protein 1A	1.56648e+07	1.5753e+07	296.5
P11142	HSPA8	208	175	1460.64	71126.3	Heat shock cognate 71 kDa protein	1.0396e+07	1.0455e+07	219
P10809	HSPD1	140	138	905.785	61225.9	60 kDa heat shock protein_ mitochondrial	4.3366e+06	4.36122e+06	162.5
P11021	HSPA5	89	79	690.083	72447.1	Endoplasmic reticulum chaperone BiP	1.35127e+06	1.3589e+06	88
P38646	HSPA9	78	76	613.629	73965.8	Stress-70 protein_ mitochondrial	1.37483e+06	1.38257e+06	94
P54652	HSPA2	111	77	579.386	70306.2	Heat shock-related 70 kDa protein 2	776941	781304	78.5
P17066	HSPA6	36	8	503.993	71484.5	Heat shock 70 kDa protein 6	74935.6	75362.8	6
P48643	CCT5	60	57	437.798	60127.4	T-complex protein 1 subunit epsilon	775297	779659	65.5
P13797	PLS3	47	37	428.211	71324.4	Plastin-3	631383	634946	43.5
Q99933	BAG1	54	52	418.479	39006.9	BAG family molecular chaperone regulator 1	2.15556e+06	2.16783e+06	71.5
P12956	XRCC6	39	38	393.795	70128.3	X-ray repair cross-complementing protein 6	606862	610280	50
O43242	PSMD3	39	39	324.979	61091.7	26S proteasome non-ATPase regulatory subunit 3	424304	426690	48.5
P29401	TKT	43	42	324.664	68562.1	Transketolase	569297	572541	45
Q12931	TRAP1	35	33	294.875	80395.3	Heat shock protein 75 kDa_ mitochondrial	394314	396554	37
P17987	TCP1	26	26	266.418	60856.9	T-complex protein 1 subunit alpha	247118	248523	33.5
P49915	GMPS	33	33	260.767	77456.9	GMP synthase [glutamine-hydrolyzing]	317782	319583	33.5
P14618	PKM	29	28	255.605	58507.3	Pyruvate kinase PKM	280876	282459	33
P49368	CCT3	32	32	246.874	61104.3	T-complex protein 1 subunit gamma	501825	504659	37.5
P08133	ANXA6	28	28	245.202	76215.6	Annexin A6	259569	261035	29
P68363;Q71U36;Q9BQE3;P68366	TUBA1B	18	6	218.289	50836	Tubulin alpha-1B chain	53711.3	54014.4	7
P06733	ENO1	21	17	214.355	47511.2	Alpha-enolase	201078	202212	21
P07437;Q9BUF5;A6NNZ2	TUBB	21	5	211.541	50127.2	Tubulin beta chain	61280.2	61622.6	6.5
P31939	ATIC	20	20	186.857	65129.2	Bifunctional purine biosynthesis protein PURH	127398	128115	22.5
P19338	NCL	27	27	180.824	76671.5	Nucleolin	387621	389803	32
P60709;P63261;Q9BYX7	ACTB	17	6	179.315	42079	Actin_ cytoplasmic 1	140431	141220	10
P07195	LDHB	22	21	176.996	36923.7	L-lactate dehydrogenase B chain	210323	211509	25
P17812	CTPS1	19	19	172.761	67374.8	CTP synthase 1	194417	195510	23.5
O14744	PRMT5	20	20	169.486	73368.3	Protein arginine N-methyltransferase 5	177477	178485	21
Q99832	CCT7	18	17	163.368	59880	T-complex protein 1 subunit eta	120674	121362	20
Q13885	TUBB2A	17	3	161.602	50306.3	Tubulin beta-2A chain	9123.91	9177.85	3
P04406	GAPDH	19	19	158.99	36224.4	Glyceraldehyde-3-phosphate dehydrogenase	349210	351196	21.5
P00338;Q9BYZ2	LDHA	18	17	152.727	36973.9	L-lactate dehydrogenase A chain	155780	156658	21.5
P38606	ATP6V1A	21	21	150.466	68703.4	V-type proton ATPase catalytic subunit A	103768	104354	19
O60506	SYNCRIP	20	14	148.868	69830.8	Heterogeneous nuclear ribonucleoprotein Q	91256	91771.8	13.5
P54136	RARS	18	18	145.426	76177.5	Arginine--tRNA ligase_ cytoplasmic	135807	136573	21
Q9Y262	EIF3L	17	17	141.705	66955.2	Eukaryotic translation initiation factor 3 subunit L	93481	94008.7	20
Q15436	SEC23A	20	20	138.96	87073.4	Protein transport protein Sec23A	102439	103021	17.5
P48147	PREP	15	13	135.169	81612.1	Prolyl endopeptidase	377539	379654	15.5
P68104;Q5VTE0;Q05639	EEF1A1	16	15	132.565	50483.1	Elongation factor 1-alpha 1	398832	401065	17
P54886	ALDH18A1	17	17	131.558	88043.8	Delta-1-pyrroline-5-carboxylate synthase	224501	225769	17
P13667	PDIA4	18	18	129.408	73274.7	Protein disulfide-isomerase A4	112315	112947	15
Q14166	TTLL12	14	14	122.412	75202.1	Tubulin--tyrosine ligase-like protein 12	111159	111787	16
P31948	STIP1	14	14	120.769	63266.7	Stress-induced-phosphoprotein 1	147119	147941	17
O15371	EIF3D	15	14	118.75	64600.2	Eukaryotic translation initiation factor 3 subunit D	116420	117080	13.5
P40926	MDH2	14	14	118.388	35959.6	Malate dehydrogenase_ mitochondrial	155925	156794	18
P30153	PPP2R1A	14	11	109.663	66107.1	Serine/threonine-protein phosphatase 2A 65 kDa regulatory subunit A alpha isoform	64899	65267	9.5
Q96EK5	KIF1BP	15	15	102.972	72498.5	KIF1-binding protein	106860	107475	11.5
Q9NQW7	XPNPEP1	13	13	102.572	70602.3	Xaa-Pro aminopeptidase 1	65828.3	66201	11
Q8N1G4	LRRC47	13	13	99.5382	64043.3	Leucine-rich repeat-containing protein 47	95774.9	96318.7	14
P63267;P62736	ACTG2	13	3	96.951	42276.2	Actin_ gamma-enteric smooth muscle	9967.27	10022.5	2.5
P12277	CKB	10	10	93.8591	42929.5	Creatine kinase B-type	85599.4	86082	11.5
P13798	APEH	11	10	92.9115	82194.1	Acylamino-acid-releasing enzyme	100023	100588	12.5
P78371	CCT2	13	13	88.2116	57830.5	T-complex protein 1 subunit beta	117842	118508	11
P06744	GPI	10	10	83.9921	63375.4	Glucose-6-phosphate isomerase	54418.5	54724.8	10
Q00839	HNRNPU	12	12	83.5684	91325.9	Heterogeneous nuclear ribonucleoprotein U	155050	155917	11
P04075	ALDOA	12	12	82.7627	39876.3	Fructose-bisphosphate aldolase A	92665	93186.7	9
P50990	CCT8	16	15	79.4953	60191	T-complex protein 1 subunit theta	98566.5	99123.7	11
P60842;Q14240	EIF4A1	10	10	79.0053	46382.2	Eukaryotic initiation factor 4A-I	85295.8	85776.8	9.5
P04843	RPN1	13	13	76.4771	68683.6	Dolichyl-diphosphooligosaccharide--protein glycosyltransferase subunit 1	66982.8	67362.5	12
P08238	HSP90AB1	10	7	76.0092	83606.5	Heat shock protein HSP 90-beta	25331.1	25474.5	4.5
O43390	HNRNPR	10	5	74.493	71228.3	Heterogeneous nuclear ribonucleoprotein R	56302.3	56619.9	5
Q14651	PLS1	8	4	73.772	70652.8	Plastin-1	11372	11435.7	2.5
P0DN79;P35520	CBSL	9	9	72.1502	61213.9	Cystathionine beta-synthase-like protein	43772.6	44022.4	9
P16989;Q9Y2T7	YBX3	8	7	62.3784	40090	Y-box-binding protein 3	27393.1	27547.6	7
P50991	CCT4	8	6	61.0181	58437.6	T-complex protein 1 subunit delta	36312.2	36516.9	5
P23396	RPS3	10	10	60.1225	26859.4	40S ribosomal protein S3	64709.5	65074.5	8

[truncated: 8 more sheets: Bag-1M (4), Bag-1M (5), Bag-1L (1), Bag-1L (2), Bag-1L (3), Bag-1L (4), Bag-1L (5), Bag-1L (6)]
