# Supplementary material for: Interactome analysis of Bag-1 isoforms reveals novel interaction partners in endoplasmic reticulum-associated degradation
Source: PLoS One. 2021 Aug 24;16(8):e0256640. doi: 10.1371/journal.pone.0256640 (PMC8384158; doi:10.1371/journal.pone.0256640)
Supplement: S5 Table — (XLSX) [file pone.0256640.s014.xlsx]

## Sheet: Interactome of R161D 
Table S5: List of proteins in R161D interactome relative to Bag-1S interactome
Accession	Gene	Mass	Description	Peptide count	Unique peptides	Confidence score	Fold Change
P24752	ACAT1	45484.8	Acetyl-CoA acetyltransferase_ mitochondrial	6	6	48.1734	0.75469
P60709;P63261	ACTB	42079	Actin_ cytoplasmic 1	25	11	295.014	0.486436
Q562R1	ACTBL2	42345.5	Beta-actin-like protein 2	7	3	67.8453	3.92559
P68032;P62736;P68133	ACTC1	42361.2	Actin_ alpha cardiac muscle 1	14	0	146.909
P63267	ACTG2	42276.2	Actin_ gamma-enteric smooth muscle	13	0	123.5
O95831	AIFM1	67185.8	Apoptosis-inducing factor 1_ mitochondrial	3	3	19.3733	0.155526
P54819	AK2	26705.9	Adenylate kinase 2_ mitochondrial	5	5	19.3627	0.206436
P15121	AKR1B1	36252.6	Aldose reductase	2	2	11.2956	0.289309
P05091	ALDH2	56894.6	Aldehyde dehydrogenase_ mitochondrial	3	3	18.1442	0.816324
P04075	ALDOA	39876.3	Fructose-bisphosphate aldolase A	18	18	159.222	0.628018
Q86V81	ALYREF	26887.9	THO complex subunit 4	8	8	88.1862	0.210641
P08758	ANXA5	35993.9	Annexin A5	1	1	7.2569	0.817695
P18085;P61204;P84077;P84085	ARF4	20624.9	ADP-ribosylation factor 4	2	2	13.2231	0.289613
P52565	ARHGDIA	23264.2	Rho GDP-dissociation inhibitor 1	3	3	27.4396	0.286519
P05023	ATP1A1	114208	Sodium/potassium-transporting ATPase subunit alpha-1	12	12	85.2091	0.676906
P25705	ATP5F1A	59864.8	ATP synthase subunit alpha_ mitochondrial	22	22	176.576	1.15346
P06576	ATP5F1B	56560	ATP synthase subunit beta_ mitochondrial	24	22	164.476	0.662088
P48047	ATP5O	23391.4	ATP synthase subunit O_ mitochondrial	2	1	11.524	1.7605
Q99933	BAG1	39006.9	BAG family molecular chaperone regulator 1	37	37	319.431	4.96933
P20290	BTF3	22225	Transcription factor BTF3	3	3	20.5303	0.111767
Q07021	C1QBP	31761.5	Complement component 1 Q subcomponent-binding protein_ mitochondrial	6	6	60.8453	0.238084
Q9H7E9	C8orf33	25334.7	UPF0488 protein C8orf33	2	2	11.7649	0.752545
P00918	CA2	29303.1	Carbonic anhydrase 2	4	4	33.2326	0.22477
P0DP23;P0DP24;P0DP25	CALM1	16837.7	Calmodulin-1	17	16	146.846	0.923243
P27797	CALR	48312.7	Calreticulin	8	8	70.1328	0.453562
P27824	CANX	68024.6	Calnexin	7	7	52.3779	0.326467
P0DN79;P35520	CBSL	61213.9	Cystathionine beta-synthase-like protein	5	5	30.4167	0.282444
P78371	CCT2	57830.5	T-complex protein 1 subunit beta	15	15	112.103	0.326897
P49368	CCT3	61104.3	T-complex protein 1 subunit gamma	5	5	32.7956	0.379789
P50991	CCT4	58437.6	T-complex protein 1 subunit delta	6	6	42.8569	6.65169
P48643	CCT5	60127.4	T-complex protein 1 subunit epsilon	9	9	74.9959	3.95718
P40227	CCT6A	58480.5	T-complex protein 1 subunit zeta	6	6	42.3279	0.14013
Q99832	CCT7	59880	T-complex protein 1 subunit eta	6	6	38.7662	0.213512
P23528	CFL1	18730.6	Cofilin-1	5	3	45.7297	2.47812
Q9Y281	CFL2	18850.7	Cofilin-2	3	1	20.2262	0.127751
P12277	CKB	42929.5	Creatine kinase B-type	15	15	127.924	0.619868
P12532	CKMT1A	47436	Creatine kinase U-type_ mitochondrial	7	6	70.4305	0.246118
Q16740	CLPP	30465.3	ATP-dependent Clp protease proteolytic subunit_ mitochondrial	1	1	5.1969	0
P21964	COMT	30493.3	Catechol O-methyltransferase	1	1	6.1055	0.459302
O14579	COPE	34710.2	Coatomer subunit epsilon	3	3	18.3846	0.327178
O75131	CPNE3	60986.1	Copine-3	12	12	85.8458	0.142373
O75390	CS	51940.7	Citrate synthase_ mitochondrial	7	6	60.1805	2.98989
O60888	CUTA	19230.4	Protein CutA	1	1	5.4418	0.0418658
P00387	CYB5R3	34463	NADH-cytochrome b5 reductase 3	2	2	10.9935	0.563525
Q96EP5	DAZAP1	43611.6	DAZ-associated protein 1	2	2	11.7652	1.68706
Q92499	DDX1	83401.7	ATP-dependent RNA helicase DDX1	3	3	18.88	0.0761059
Q92841	DDX17	80956.9	Probable ATP-dependent RNA helicase DDX17	8	6	58.8269	0.195956
Q9NR30	DDX21	87857.8	Nucleolar RNA helicase 2	6	6	35.3877	0.64799
Q13838;O00148	DDX39B	49447.7	Spliceosome RNA helicase DDX39B	5	5	32.1788	0.206613
P17844	DDX5	69661.4	Probable ATP-dependent RNA helicase DDX5	7	5	44.3899	2.41123
O43143	DHX15	91731.4	Pre-mRNA-splicing factor ATP-dependent RNA helicase DHX15	5	5	30.2858	0.67154
Q08211	DHX9	142270	ATP-dependent RNA helicase A	19	18	143.712	0.409477
P09622	DLD	54747.6	Dihydrolipoyl dehydrogenase_ mitochondrial	11	11	66.8367	1.17186
P30084	ECHS1	31843.7	Enoyl-CoA hydratase_ mitochondrial	4	3	23.4518	0.278419
P68104;Q5VTE0	EEF1A1	50483.1	Elongation factor 1-alpha 1	30	22	271.627	0.490759
Q05639	EEF1A2	50812.4	Elongation factor 1-alpha 2	10	3	117.36	0.186681
P26641	EEF1G	50461	Elongation factor 1-gamma	13	12	88.3291	0.762525
P13639	EEF2	96307.8	Elongation factor 2	31	31	305.385	0.613553
P60842;Q14240	EIF4A1	46382.2	Eukaryotic initiation factor 4A-I	11	10	76.3213	0.518195
P38919	EIF4A3	47156.3	Eukaryotic initiation factor 4A-III	7	4	41.2687	0.407072
P63241;Q6IS14;Q9GZV4	EIF5A	17060.4	Eukaryotic translation initiation factor 5A-1	4	4	28.3508	1.03082
Q15717	ELAVL1	36263	ELAV-like protein 1	3	3	18.8163	0.220982
P06733;P13929	ENO1	47511.2	Alpha-enolase	28	24	253.972	0.748477
P00924	ENO1	46873.2	Enolase 1	19	19	146.434	6.92454
P09104	ENO2	47610.8	Gamma-enolase	5	1	67.0906	0.0724402
P84090	ERH	12430	Enhancer of rudimentary homolog	1	1	7.801	0
P30040	ERP29	29050.5	Endoplasmic reticulum resident protein 29	1	1	6.739	0.0155059
P13804	ETFA	35421.8	Electron transfer flavoprotein subunit alpha_ mitochondrial	7	7	44.8758	0.858302
Q14697	GANAB	107330	Neutral alpha-glucosidase AB	13	13	84.867	0.285688
P04406	GAPDH	36224.4	Glyceraldehyde-3-phosphate dehydrogenase	19	19	214.8	1.08548
P62879	GNB2	38072.5	Guanine nucleotide-binding protein G(I)/G(S)/G(T) subunit beta-2	1	1	5.8348	0
P06744	GPI	63375.4	Glucose-6-phosphate isomerase	5	4	37.9466	1.33759
P09211	GSTP1	23584	Glutathione S-transferase P	5	5	36.7809	0.38303
Q16836	HADH	34350.6	Hydroxyacyl-coenzyme A dehydrogenase_ mitochondrial	3	3	26.9806	0.652738
P40939	HADHA	83741.2	Trifunctional enzyme subunit alpha_ mitochondrial	5	5	31.0974	0.178817
P55084	HADHB	51579.7	Trifunctional enzyme subunit beta_ mitochondrial	2	2	11.6218	1.11324
P10412;P16402;P16403;Q02539	HIST1H1E	21865.3	Histone H1.4	2	2	14.5992	0.362125
O60814;P06899;P23527;P33778;P57053;P58876;P62807;Q16778;Q5QNW6;Q8N257;Q93079;Q99877;Q99879;Q99880;Q96A08	HIST1H2BK	13890.2	Histone H2B type 1-K	2	2	16.0891	0.14205
P62805	HIST1H4A	11367.4	Histone H4	3	3	20.3995	0.807472
P09651;Q32P51	HNRNPA1	38860.8	Heterogeneous nuclear ribonucleoprotein A1	18	17	161.136	0.500349
P22626	HNRNPA2B1	37486.8	Heterogeneous nuclear ribonucleoproteins A2/B1	21	20	195.311	0.27824
P51991	HNRNPA3	39823.1	Heterogeneous nuclear ribonucleoprotein A3	10	10	91.6411	0.910643
Q99729	HNRNPAB	36339	Heterogeneous nuclear ribonucleoprotein A/B	4	4	34.8764	1.05195
P07910;B2RXH8;B7ZW38;O60812;P0DMR1	HNRNPC	33727.1	Heterogeneous nuclear ribonucleoproteins C1/C2	8	8	57.6287	2.55029
Q14103	HNRNPD	38605.3	Heterogeneous nuclear ribonucleoprotein D0	5	5	35.1581	0.657352
O14979	HNRNPDL	46608.7	Heterogeneous nuclear ribonucleoprotein D-like	3	3	20.6898	2.04161
P52597	HNRNPF	46014.1	Heterogeneous nuclear ribonucleoprotein F	6	4	58.298	0.521886
P31943	HNRNPH1	49514.7	Heterogeneous nuclear ribonucleoprotein H	13	8	126.243	1.01736
P55795	HNRNPH2	49548.8	Heterogeneous nuclear ribonucleoprotein H2	5	1	40.5897	0.0263178
P31942	HNRNPH3	36983.6	Heterogeneous nuclear ribonucleoprotein H3	5	5	33.9937	0.241484
P61978	HNRNPK	51261.5	Heterogeneous nuclear ribonucleoprotein K	18	18	130.666	0.473819
P14866	HNRNPL	64760.2	Heterogeneous nuclear ribonucleoprotein L	15	15	136.156	0.177555
P52272	HNRNPM	77801.1	Heterogeneous nuclear ribonucleoprotein M	5	5	41.7692	0.701859
O43390	HNRNPR	71228.3	Heterogeneous nuclear ribonucleoprotein R	4	4	24.2097	0.239638
Q00839	HNRNPU	91325.9	Heterogeneous nuclear ribonucleoprotein U	17	16	166.009	0.353198
P00492	HPRT1	24807.5	Hypoxanthine-guanine phosphoribosyltransferase	2	2	12.9702	0.16336
Q99714	HSD17B10	27151.2	3-hydroxyacyl-CoA dehydrogenase type-2	9	8	70.9246	0.733333
P51659	HSD17B4	80142.7	Peroxisomal multifunctional enzyme type 2	5	4	30.5921	0.564671
P07900;Q58FG0	HSP90AA1	85059.1	Heat shock protein HSP 90-alpha	27	19	226.102	0.527739
Q14568	HSP90AA2P	39478.9	Heat shock protein HSP 90-alpha A2	5	2	26.8803	8.38358
P08238;Q58FF7;Q58FF6;Q58FG1	HSP90AB1	83606.5	Heat shock protein HSP 90-beta	33	21	266.755	0.471343
Q58FF8	HSP90AB2P	44520.1	Putative heat shock protein HSP 90-beta 2	6	1	45.8592	49.9572
P14625	HSP90B1	92754.2	Endoplasmin	10	8	79.7698	0.280909
P0DMV8;P0DMV9;P48741	HSPA1A	70337.5	Heat shock 70 kDa protein 1A	71	46	684.727	1.72769
P34931	HSPA1L	70774.3	Heat shock 70 kDa protein 1-like	20	0	225.701
P54652	HSPA2	70306.2	Heat shock-related 70 kDa protein 2	28	13	216.408	7.6975
P11021	HSPA5	72447.1	Endoplasmic reticulum chaperone BiP	22	19	187.694	1.05175
P17066	HSPA6	71484.5	Heat shock 70 kDa protein 6	13	1	136.528	24.7684
P11142	HSPA8	71126.3	Heat shock cognate 71 kDa protein	46	29	462.404	1.84526
P38646	HSPA9	73965.8	Stress-70 protein_ mitochondrial	18	17	109.849	0.7948
P04792	HSPB1	22839.6	Heat shock protein beta-1	2	2	11.8823	29.7118
P10809	HSPD1	61225.9	60 kDa heat shock protein_ mitochondrial	35	34	312.063	1.67083
P61604	HSPE1	10931.7	10 kDa heat shock protein_ mitochondrial	8	7	54.3081	1.39187
Q9NZI8	IGF2BP1	63822.9	Insulin-like growth factor 2 mRNA-binding protein 1	5	5	27.2472	0.611054
P01857	IGHG1	36619.2	Immunoglobulin heavy constant gamma 1	34	17	421.389	6.68175
P01859	IGHG2	36528	Immunoglobulin heavy constant gamma 2	30	21	334.105	5.1165
P01860	IGHG3	42313.5	Immunoglobulin heavy constant gamma 3	29	14	276.156	5.28916
P01861	IGHG4	36453.8	Immunoglobulin heavy constant gamma 4	17	3	209.194	9.663
P01834	IGKC	11936.1	Immunoglobulin kappa constant	18	17	229.376	5.05316
A0A0C4DH67;A0A0C4DH69	IGKV1-8	12765.4	Immunoglobulin kappa variable 1-8	2	2	19.6019	11.8634
P04433;A0A0A0MRZ8	IGKV3-11	12689.2	Immunoglobulin kappa variable 3-11	5	3	28.3431	15.2066
P01619	IGKV3-20	12671.2	Immunoglobulin kappa variable 3-20	3	0	21.661
A0A0C4DH25	IGKV3D-20	12629.1	Immunoglobulin kappa variable 3D-20	3	1	21.2312	24.037
A0A0C4DH55;P01624	IGKV3D-7	13261.9	Immunoglobulin kappa variable 3D-7	3	1	20.7585	186.7
P0DOY3;P0DOY2;P0CF74;A0M8Q6	IGLC3	11436.6	Immunoglobulin lambda constant 3	14	9	122.098	1.19215
B9A064;P0CG04	IGLL5	23405.4	Immunoglobulin lambda-like polypeptide 5	8	3	118.3	11.5849
Q12905	ILF2	43290.3	Interleukin enhancer-binding factor 2	10	9	69.4115	0.141688
Q12906	ILF3	95737.7	Interleukin enhancer-binding factor 3	17	15	132.881	0.379362
P12268	IMPDH2	56261.3	Inosine-5'-monophosphate dehydrogenase 2	3	2	24.4877	0.131771
Q96AB3	ISOC2	22622.4	Isochorismatase domain-containing protein 2	3	3	17.2017	0.430526
Q92945	KHSRP	73400.6	Far upstream element-binding protein 2	4	4	23.6148	0.698673
P52292	KPNA2	58204.2	Importin subunit alpha-1	5	4	32.9729	0.380553
Q14974	KPNB1	98482	Importin subunit beta-1	5	5	30.8562	0.529153
P04264	KRT1	66209.9	Keratin_ type II cytoskeletal 1	27	25	285.213	14.8084
P13645;Q7Z3Y7	KRT10	59055.3	Keratin_ type I cytoskeletal 10	16	12	143.04	10.8555
P13646	KRT13	49930.5	Keratin_ type I cytoskeletal 13	3	0	26.1384
P02533;P08779;P19012	KRT14	51903.7	Keratin_ type I cytoskeletal 14	5	1	41.1165	5.89251
Q04695	KRT17	48390.9	Keratin_ type I cytoskeletal 17	4	1	28.1837	7.31131
P05783	KRT18	48057.9	Keratin_ type I cytoskeletal 18	10	9	67.5488	16.1159
P08727	KRT19	44106.1	Keratin_ type I cytoskeletal 19	9	5	58.3955	8.59534
P35908;Q7Z794	KRT2	65718.1	Keratin_ type II cytoskeletal 2 epidermal	11	7	84.0618	18.9743
P19013	KRT4	57684.5	Keratin_ type II cytoskeletal 4	4	1	26.7719	4.12939
P05787;P08729;P14136;Q6KB66	KRT8	53704.4	Keratin_ type II cytoskeletal 8	16	14	120.972	27.6161
P35527	KRT9	62292.5	Keratin_ type I cytoskeletal 9	21	20	226.347	9.46726
P00338;Q9BYZ2	LDHA	36973.9	L-lactate dehydrogenase A chain	16	16	125.252	1.55286
P07195	LDHB	36923.7	L-lactate dehydrogenase B chain	12	11	113.058	0.203541
Q15691	MAPRE1	30170.2	Microtubule-associated protein RP/EB family member 1	1	1	6.4366	0.0650073
P43243	MATR3	95136.6	Matrin-3	9	9	81.5777	0.288709
P40925	MDH1	36654.3	Malate dehydrogenase_ cytoplasmic	3	3	17.1564	0.485557
P40926	MDH2	35959.6	Malate dehydrogenase_ mitochondrial	14	14	144.512	1.13649
P14174	MIF	12647.4	Macrophage migration inhibitory factor	4	3	39.1021	0.167801
Q9Y399	MRPS2	33534.4	28S ribosomal protein S2_ mitochondrial	3	3	18.8575	0.106726
P82932	MRPS6	14283.6	28S ribosomal protein S6_ mitochondrial	2	2	12.353	4.0426
P11586	MTHFD1	102244	C-1-tetrahydrofolate synthase_ cytoplasmic	9	9	58.677	0.196364
Q9UGC7	MTRF1L	43713.9	Peptide chain release factor 1-like_ mitochondrial	1	1	6.0475	0.295121
P55209	NAP1L1	45659.3	Nucleosome assembly protein 1-like 1	3	3	21.3132	0.495115
P19338	NCL	76671.5	Nucleolin	16	16	147.793	0.854939
P18615	NELFE	43353.9	Negative elongation factor E	1	1	12.7186	0.0911245
P15531	NME1	17319.8	Nucleoside diphosphate kinase A	3	1	28.2011	0.401851
P22392;O60361	NME2	17412.1	Nucleoside diphosphate kinase B	3	1	21.4601	0.129205
Q15233	NONO	54345.8	Non-POU domain-containing octamer-binding protein	2	2	13.5357	0.48778
P06748	NPM1	32746.2	Nucleophosmin	6	6	45.6931	0.233068
O43809	NUDT21	26284.3	Cleavage and polyadenylation specificity factor subunit 5	1	1	14.1058	0.523073
P04181	OAT	48877.1	Ornithine aminotransferase_ mitochondrial	6	6	56.6931	0.16712
Q9NTK5	OLA1	44971.7	Obg-like ATPase 1	2	2	11.9862	0.216641
Q9UQ80	PA2G4	44129.1	Proliferation-associated protein 2G4	10	10	69.4552	1.68624
P11940	PABPC1	70899.1	Polyadenylate-binding protein 1	4	1	32.8473	0.319409
Q13310	PABPC4	71125.2	Polyadenylate-binding protein 4	4	1	32.2346	0.445512
P22234	PAICS	47820.6	Multifunctional protein ADE2	7	6	42.556	0.544682
Q99497	PARK7	20062.2	Protein/nucleic acid deglycase DJ-1	6	6	35.9009	1.26227
P09874	PARP1	113882	Poly [ADP-ribose] polymerase 1	4	4	26.0139	0.137003
Q15365	PCBP1	38011.1	Poly(rC)-binding protein 1	10	9	74.6471	0.543244
Q15366	PCBP2	38979.4	Poly(rC)-binding protein 2	8	6	64.5829	0.364584
P57721	PCBP3	39750.5	Poly(rC)-binding protein 3	5	3	39.7923	0.181788
P22061	PCMT1	24807.5	Protein-L-isoaspartate(D-aspartate) O-methyltransferase	3	3	30.3801	0.560811
P12004	PCNA	29111	Proliferating cell nuclear antigen	6	6	53.2929	0.27185
P08559	PDHA1	43980.1	Pyruvate dehydrogenase E1 component subunit alpha_ somatic form_ mitochondrial	3	3	15.7196	0.0462814
P11177	PDHB	39575.7	Pyruvate dehydrogenase E1 component subunit beta_ mitochondrial	3	3	18.0279	0.712886
P30101	PDIA3	57181.6	Protein disulfide-isomerase A3	6	5	33.9166	0.354264
P13667	PDIA4	73274.7	Protein disulfide-isomerase A4	2	2	19.5288	0.62674
Q15084	PDIA6	48520.6	Protein disulfide-isomerase A6	9	9	62.3397	0.5844
P30086	PEBP1	21170.9	Phosphatidylethanolamine-binding protein 1	2	2	12.9864	1.09604
P07737	PFN1	15225.3	Profilin-1	5	5	50.1874	1.3607
P18669;P15259	PGAM1	28918	Phosphoglycerate mutase 1	8	5	53.4961	3.43307
Q8N0Y7	PGAM4	28948	Probable phosphoglycerate mutase 4	4	1	23.0813	0.144952
P00558	PGK1	45014	Phosphoglycerate kinase 1	12	11	90.2483	0.400261
O00264	PGRMC1	21785.2	Membrane-associated progesterone receptor component 1	2	2	22.1243	0.246481
P35232	PHB	29861.1	Prohibitin	4	4	30.7753	0.494002
O43175	PHGDH	57392	D-3-phosphoglycerate dehydrogenase	12	11	87.6441	0.378561
P14618	PKM	58507.3	Pyruvate kinase PKM	23	22	191.892	1.43259
P13797	PLS3	71324.4	Plastin-3	9	8	67.6345	0.407666
Q6S8J3;P0CG38;P0CG39;Q9BYX7	POTEE	122961	POTE ankyrin domain family member E	16	2	177.547	0.317121
A5A3E0	POTEF	123099	POTE ankyrin domain family member F	14	3	110.259	16.102
Q15181	PPA1	33116.3	Inorganic pyrophosphatase	2	2	11.9392	2.64641
P62937;Q9Y536	PPIA	18240.6	Peptidyl-prolyl cis-trans isomerase A	11	11	108.212	1.42816
P62714;P67775	PPP2CB	36145.4	Serine/threonine-protein phosphatase 2A catalytic subunit beta isoform	2	2	12.0501	0.0510677
P30153	PPP2R1A	66107.1	Serine/threonine-protein phosphatase 2A 65 kDa regulatory subunit A alpha isoform	1	1	13.2296	0.86413
Q06830;Q13162	PRDX1	22338.5	Peroxiredoxin-1	14	13	126.393	1.19919
P32119	PRDX2	22063	Peroxiredoxin-2	7	6	54.8515	1.71197
P30048	PRDX3	28034.8	Thioredoxin-dependent peroxide reductase_ mitochondrial	7	7	48.2059	0.418188
P30044	PRDX5	22314.6	Peroxiredoxin-5_ mitochondrial	5	5	32.2225	0.503095
P30041	PRDX6	25149.1	Peroxiredoxin-6	3	3	15.2715	0.35908
P60891;P11908	PRPS1	35347.5	Ribose-phosphate pyrophosphokinase 1	6	6	49.436	0.167648
P28072	PSMB6	25585.9	Proteasome subunit beta type-6	1	1	13.123	0.199498
Q13200	PSMD2	100941	26S proteasome non-ATPase regulatory subunit 2	7	6	38.6088	0.226222
P26599	PTBP1	57392.5	Polypyrimidine tract-binding protein 1	18	18	138.19	0.239851
Q15185	PTGES3	18982.6	Prostaglandin E synthase 3	1	1	6.387	1.48261
Q9H082	RAB33B	26059.7	Ras-related protein Rab-33B	1	1	5.2204	12.6264
P63244	RACK1	35533	Receptor of activated protein C kinase 1	4	4	30.0236	0.569767
Q2PPJ7	RALGAPA2	213222	Ral GTPase-activating protein subunit alpha-2	1	1	6.4184	3.26251
P62826	RAN	24594.2	GTP-binding nuclear protein Ran	2	2	18.4596	1.32014
P43487	RANBP1	23481.2	Ran-specific GTPase-activating protein	1	1	5.7464	0.181312
Q09028	RBBP4	47940.9	Histone-binding protein RBBP4	5	5	48.0003	0.57278
Q16576	RBBP7	48162.3	Histone-binding protein RBBP7	5	5	44.8619	1.59423
P38159	RBMX	42331.9	RNA-binding motif protein_ X chromosome	4	2	26.4376	0.0120818
Q96E39	RBMXL1	42198.7	RNA binding motif protein_ X-linked-like-1	3	1	18.2754	5.59577
P27635;Q96L21	RPL10	25060.2	60S ribosomal protein L10	5	4	35.2961	0.531165
P62906	RPL10A	25002.4	60S ribosomal protein L10a	5	5	27.3637	0.815558
P62913	RPL11	20480.5	60S ribosomal protein L11	3	3	19.9165	0.286179
P30050	RPL12	17989.7	60S ribosomal protein L12	5	5	41.6588	0.26099
P61313	RPL15	24260.2	60S ribosomal protein L15	4	4	35.2353	0.106809
P18621	RPL17	21625.2	60S ribosomal protein L17	3	3	25.909	0.281776
Q07020	RPL18	21748.6	60S ribosomal protein L18	3	2	26.1195	0.0242091
P84098	RPL19	23580.1	60S ribosomal protein L19	1	1	7.0877	0.0823229
P46778	RPL21	18621.9	60S ribosomal protein L21	3	2	24.3664	0.674848
P35268	RPL22	14844	60S ribosomal protein L22	2	2	23.6657	0.026603
P62829	RPL23	14979.5	60S ribosomal protein L23	3	3	20.9768	0.457349
P62750	RPL23A	17695.1	60S ribosomal protein L23a	3	3	20.5156	0.517047
P61254;Q9UNX3	RPL26	17258.2	60S ribosomal protein L26	2	2	11.9797	0.0218057
P61353	RPL27	15797.8	60S ribosomal protein L27	2	2	14.2309	0.151218
P46779	RPL28	15804.6	60S ribosomal protein L28	3	3	19.8832	0.270936
P39023	RPL3	46394.1	60S ribosomal protein L3	8	8	78.901	0.362839
P62888	RPL30	12955.2	60S ribosomal protein L30	2	2	15.6846	0.420417
P62910	RPL32	15973.9	60S ribosomal protein L32	3	3	29.1563	0.80737
P49207	RPL34	13521.1	60S ribosomal protein L34	2	2	11.9824	0.265392
P61513	RPL37A	10503.4	60S ribosomal protein L37a	2	2	12.909	0.176275
P36578	RPL4	47982.5	60S ribosomal protein L4	4	4	38.0786	0.321632
P46777	RPL5	34590.8	60S ribosomal protein L5	6	6	52.1103	0.24645
Q02878	RPL6	32785	60S ribosomal protein L6	3	3	18.4469	3.16015
P18124	RPL7	29282.9	60S ribosomal protein L7	5	5	65.4889	0.0665207
P62424	RPL7A	30166.7	60S ribosomal protein L7a	6	6	49.4014	0.170933
P62917	RPL8	28252.8	60S ribosomal protein L8	7	7	50.6366	2.91024
P32969	RPL9	21977.5	60S ribosomal protein L9	7	7	65.6609	0.277531
P05388	RPLP0	34444.7	60S acidic ribosomal protein P0	6	3	40.2413	0.458557
Q8NHW5	RPLP0P6	34535.6	60S acidic ribosomal protein P0-like	4	1	25.4402	1.42492
P05386	RPLP1	11628	60S acidic ribosomal protein P1	2	2	33.2865	1.28034
P05387	RPLP2	11665	60S acidic ribosomal protein P2	4	4	40.1945	0.933999
P04843	RPN1	68683.6	Dolichyl-diphosphooligosaccharide--protein glycosyltransferase subunit 1	4	2	23.6056	0.623835
P04844	RPN2	69398.1	Dolichyl-diphosphooligosaccharide--protein glycosyltransferase subunit 2	3	3	17.1755	0.141242
P62280	RPS11	18601.8	40S ribosomal protein S11	4	4	33.377	0.731025
P62277	RPS13	17222.3	40S ribosomal protein S13	4	3	27.7274	1.53186
P62263	RPS14	16443.8	40S ribosomal protein S14	3	3	21.6227	0.178781
P62841	RPS15	17040.2	40S ribosomal protein S15	4	4	50.785	0.359789
P62244	RPS15A	14953.6	40S ribosomal protein S15a	1	1	15.948	0.980702
P08708	RPS17	15607.2	40S ribosomal protein S17	2	2	23.1376	0.211766
P15880	RPS2	31609.6	40S ribosomal protein S2	5	4	42.9573	0.569534
P62266	RPS23	15978.7	40S ribosomal protein S23	4	4	35.8588	0.271213
P62854;Q5JNZ5	RPS26	13300.6	40S ribosomal protein S26	3	3	20.7413	0.392605
P23396	RPS3	26859.4	40S ribosomal protein S3	4	4	25.8702	0.306822
P61247	RPS3A	30173.1	40S ribosomal protein S3a	10	10	73.1048	1.00229
P62701	RPS4X	29825.9	40S ribosomal protein S4_ X isoform	10	10	67.2516	0.845433
P46782	RPS5	23047.5	40S ribosomal protein S5	4	3	36.4918	0.285182
P62753	RPS6	28851.8	40S ribosomal protein S6	5	4	39.4111	0.36617
P62081	RPS7	22126.9	40S ribosomal protein S7	11	10	64.907	2.12567
P62241	RPS8	24490.3	40S ribosomal protein S8	6	5	43.5553	0.314685
P08865	RPSA	32968.2	40S ribosomal protein SA	6	5	32.9061	0.270006
Q6ZR62	RTL4	35141.5	Retrotransposon Gag-like protein 4	1	1	5.6438	0.786654
Q99584	S100A13	11471.2	Protein S100-A13	1	1	5.7888	0.104292
P50454	SERPINH1	46554.7	Serpin H1	4	4	26.2464	0.401968
Q15393	SF3B3	136661	Splicing factor 3B subunit 3	3	3	18.5138	0.596266
P34897	SHMT2	56449.3	Serine hydroxymethyltransferase_ mitochondrial	6	5	37.0377	0.442348
P12235;P12236	SLC25A4	33292.7	ADP/ATP translocase 1	6	3	36.4162	0.0689231
P05141	SLC25A5	33080.4	ADP/ATP translocase 2	6	3	36.1207	0.221662
Q7KZF4	SND1	102681	Staphylococcal nuclease domain-containing protein 1	9	8	54.7003	0.39747
P62314	SNRPD1	13281.6	Small nuclear ribonucleoprotein Sm D1	2	2	16.2888	0.184901
P62318	SNRPD3	14030.4	Small nuclear ribonucleoprotein Sm D3	2	2	12.9788	0.0791724
P62304	SNRPE	10860.7	Small nuclear ribonucleoprotein E	1	1	5.8328	0.598157
P00441	SOD1	16163.9	Superoxide dismutase [Cu-Zn]	5	5	54.1262	1.36607
Q8WXA9	SREK1	59437.4	Splicing regulatory glutamine/lysine-rich protein 1	1	1	5.0758	0.946934
P37108	SRP14	14684	Signal recognition particle 14 kDa protein	2	1	12.4305	6.34243
Q07955	SRSF1	27858.7	Serine/arginine-rich splicing factor 1	5	4	31.7501	0.837721
P84103	SRSF3	19557.7	Serine/arginine-rich splicing factor 3	5	5	52.5769	0.488786
Q13242	SRSF9	25656.3	Serine/arginine-rich splicing factor 9	4	4	24.4972	1.0286
P05455	SSB	47008.2	Lupus La protein	4	4	26.0221	6.68561
Q9UJZ1	STOML2	38648.2	Stomatin-like protein 2_ mitochondrial	4	3	33.1279	0.45761
O60506	SYNCRIP	69830.8	Heterogeneous nuclear ribonucleoprotein Q	3	3	20.0116	0.830035
P37802	TAGLN2	22562.6	Transgelin-2	5	5	30.3174	0.288677
Q13148	TARDBP	45082.1	TAR DNA-binding protein 43	4	4	28.4624	0.538864
P17987	TCP1	60856.9	T-complex protein 1 subunit alpha	8	8	79.7015	0.691099
O60522	TDRD6	239996	Tudor domain-containing protein 6	5	4	28.4037	0.462798
P29401	TKT	68562.1	Transketolase	9	8	55.8243	1.90653
P60174	TPI1	31076.2	Triosephosphate isomerase	14	12	117.774	1.44757
P62995	TRA2B	33779.8	Transformer-2 protein homolog beta	2	2	12.5842	0.34203
Q12931	TRAP1	80395.3	Heat shock protein 75 kDa_ mitochondrial	7	6	37.6955	0.706781
Q13263	TRIM28	90317.6	Transcription intermediary factor 1-beta	4	4	24.7702	2.1643
Q71U36	TUBA1A	50820	Tubulin alpha-1A chain	24	2	300.505	20.5628
P68363;Q9H853	TUBA1B	50836	Tubulin alpha-1B chain	28	0	357.68
Q9BQE3	TUBA1C	50579.7	Tubulin alpha-1C chain	22	1	290.844	0.910192
Q13748;Q6PEY2	TUBA3C	50644	Tubulin alpha-3C/D chain	15	1	201.359	17.6178
P68366	TUBA4A	50665.8	Tubulin alpha-4A chain	22	0	264.142
Q9NY65	TUBA8	50778	Tubulin alpha-8 chain	15	3	153.578	1.4593
P07437;A6NNZ2;Q9H4B7	TUBB	50127.2	Tubulin beta chain	25	6	328.531	0.962415
Q13885	TUBB2A	50306.3	Tubulin beta-2A chain	18	1	214.366	5.1045
P04350	TUBB4A	50042.1	Tubulin beta-4A chain	20	2	233.5	1.49627
P68371;Q9BVA1;Q13509;Q3ZCM7	TUBB4B	50287.4	Tubulin beta-4B chain	25	0	305.893
Q9BUF5	TUBB6	50313.5	Tubulin beta-6 chain	5	1	72.6199	38.1209
P49411	TUFM	49883.8	Elongation factor Tu_ mitochondrial	11	11	92.8913	0.219954
P26368	U2AF2	53843.3	Splicing factor U2AF 65 kDa subunit	3	3	19.2252	0.283668
P22314	UBA1	118933	Ubiquitin-like modifier-activating enzyme 1	26	23	174.938	0.250322
P09936	UCHL1	25166.6	Ubiquitin carboxyl-terminal hydrolase isozyme L1	5	5	35.8511	0.123544
P55072	VCP	90006.3	Transitional endoplasmic reticulum ATPase	13	13	93.0313	0.17873
P08670	VIM	53708.8	Vimentin	13	12	95.2648	0.256323
Q9BQA1	WDR77	37465.8	Methylosome protein 50	1	1	6.5817	0.354105
P13010	XRCC5	83275	X-ray repair cross-complementing protein 5	6	6	32.2812	1.17285
P12956	XRCC6	70128.3	X-ray repair cross-complementing protein 6	2	1	12.8779	0.15301
P31946	YWHAB	28196.5	14-3-3 protein beta/alpha	3	2	21.283	0.0207116
P62258	YWHAE	29345	14-3-3 protein epsilon	4	4	42.5809	0.0724418
P61981	YWHAG	28473.7	14-3-3 protein gamma	5	3	31.794	0.315158
P27348	YWHAQ	28049.4	14-3-3 protein theta	4	4	33.3846	0.110828
P63104	YWHAZ	27916.2	14-3-3 protein zeta/delta	3	1	20.0078	0.172967

## Sheet: Interactome of R162E
Table S5: List of proteins in R162E interactome relative to Bag-1S interactome
Accession	Gene	Mass	Description	Peptide count	Unique peptides	Confidence score	Fold Change
P24752	ACAT1	45484.8	Acetyl-CoA acetyltransferase_ mitochondrial	7	7	55.031	0.315321
P60709;P63261;Q562R1;Q9BYX7	ACTB	42079	Actin_ cytoplasmic 1	25	9	292.012	1.01638
P68032;P62736;P68133	ACTC1	42361.2	Actin_ alpha cardiac muscle 1	14	0	142.319
P63267	ACTG2	42276.2	Actin_ gamma-enteric smooth muscle	13	0	119.253
O95831	AIFM1	67185.8	Apoptosis-inducing factor 1_ mitochondrial	4	4	25.0119	0.431267
P54819	AK2	26705.9	Adenylate kinase 2_ mitochondrial	6	6	25.7273	0.420826
P15121	AKR1B1	36252.6	Aldose reductase	2	2	11.2956	0.0597071
P05091	ALDH2	56894.6	Aldehyde dehydrogenase_ mitochondrial	4	3	24.373	0.146525
P04075	ALDOA	39876.3	Fructose-bisphosphate aldolase A	16	15	150.137	0.673584
P09972	ALDOC	39855.1	Fructose-bisphosphate aldolase C	2	1	13.5177	1.51059
Q86V81	ALYREF	26887.9	THO complex subunit 4	9	8	93.9292	0.287638
P08758	ANXA5	35993.9	Annexin A5	1	1	7.2569	0.579193
P18085;P61204;P84077;P84085	ARF4	20624.9	ADP-ribosylation factor 4	2	2	13.2231	0.280886
P52565	ARHGDIA	23264.2	Rho GDP-dissociation inhibitor 1	3	3	27.4396	0.21326
P05023	ATP1A1	114208	Sodium/potassium-transporting ATPase subunit alpha-1	12	12	91.6869	1.88205
P25705	ATP5F1A	59864.8	ATP synthase subunit alpha_ mitochondrial	20	20	156.597	1.00397
P06576	ATP5F1B	56560	ATP synthase subunit beta_ mitochondrial	25	23	196.278	0.648214
P48047	ATP5O	23391.4	ATP synthase subunit O_ mitochondrial	2	1	11.524	1.27756
Q99933	BAG1	39006.9	BAG family molecular chaperone regulator 1	41	40	282.391	6.57639
P20290	BTF3	22225	Transcription factor BTF3	3	3	20.5303	0.290938
Q07021	C1QBP	31761.5	Complement component 1 Q subcomponent-binding protein_ mitochondrial	6	6	60.8453	0.220406
Q9H7E9	C8orf33	25334.7	UPF0488 protein C8orf33	2	2	11.7649	0.347141
P00918	CA2	29303.1	Carbonic anhydrase 2	4	3	33.2326	0.0809964
P0DP23;P0DP24;P0DP25	CALM1	16837.7	Calmodulin-1	15	14	141.396	1.14039
P27797	CALR	48312.7	Calreticulin	8	8	69.9501	0.355197
P27824	CANX	68024.6	Calnexin	4	4	33.8908	0.455854
P0DN79;P35520	CBSL	61213.9	Cystathionine beta-synthase-like protein	6	6	36.2894	0.364984
P78371	CCT2	57830.5	T-complex protein 1 subunit beta	15	15	112.456	0.344098
P49368	CCT3	61104.3	T-complex protein 1 subunit gamma	5	5	32.442	0.44833
P50991	CCT4	58437.6	T-complex protein 1 subunit delta	8	8	61.6826	5.46211
P48643	CCT5	60127.4	T-complex protein 1 subunit epsilon	11	9	75.4251	0.786102
P40227	CCT6A	58480.5	T-complex protein 1 subunit zeta	7	7	49.279	0.25073
Q99832	CCT7	59880	T-complex protein 1 subunit eta	9	9	56.8606	0.36169
P23528	CFL1	18730.6	Cofilin-1	4	4	51.4884	3.00172
Q9Y281	CFL2	18850.7	Cofilin-2	2	1	12.6658	0.258181
P12277	CKB	42929.5	Creatine kinase B-type	16	16	132.5	0.697447
P12532	CKMT1A	47436	Creatine kinase U-type_ mitochondrial	7	7	76.9972	0.783334
Q16740	CLPP	30465.3	ATP-dependent Clp protease proteolytic subunit_ mitochondrial	1	1	5.1969	0.663364
P21964	COMT	30493.3	Catechol O-methyltransferase	1	1	6.1055	0.725321
O14579	COPE	34710.2	Coatomer subunit epsilon	3	3	17.9172	0.200591
O75131	CPNE3	60986.1	Copine-3	11	11	66.3832	0.186112
Q08257	CRYZ	35377.8	Quinone oxidoreductase	1	0	5.8121
O75390	CS	51940.7	Citrate synthase_ mitochondrial	8	7	65.9926	4.07294
O60888	CUTA	19230.4	Protein CutA	1	1	5.4418	0.240444
P00387	CYB5R3	34463	NADH-cytochrome b5 reductase 3	2	2	10.9935	0.217935
Q92499	DDX1	83401.7	ATP-dependent RNA helicase DDX1	3	3	18.88	0.11056
Q92841	DDX17	80956.9	Probable ATP-dependent RNA helicase DDX17	8	7	60.1844	1.63008
Q9NR30	DDX21	87857.8	Nucleolar RNA helicase 2	6	6	35.2892	1.09203
Q13838;O00148	DDX39B	49447.7	Spliceosome RNA helicase DDX39B	6	6	38.24	0.290955
P17844	DDX5	69661.4	Probable ATP-dependent RNA helicase DDX5	5	4	39.1888	0.319896
O43143	DHX15	91731.4	Pre-mRNA-splicing factor ATP-dependent RNA helicase DHX15	5	5	30.2858	0.626855
Q08211	DHX9	142270	ATP-dependent RNA helicase A	20	18	149.623	0.637597
P09622	DLD	54747.6	Dihydrolipoyl dehydrogenase_ mitochondrial	11	10	66.7505	0.562964
P30084	ECHS1	31843.7	Enoyl-CoA hydratase_ mitochondrial	4	3	23.5809	0.347031
P68104;Q5VTE0	EEF1A1	50483.1	Elongation factor 1-alpha 1	28	22	257.896	0.554219
Q05639	EEF1A2	50812.4	Elongation factor 1-alpha 2	9	3	103.34	0.413635
P26641	EEF1G	50461	Elongation factor 1-gamma	15	14	97.2509	0.572057
P13639	EEF2	96307.8	Elongation factor 2	32	32	308.193	0.813894
P60842;Q14240	EIF4A1	46382.2	Eukaryotic initiation factor 4A-I	9	8	57.8755	0.268215
P38919	EIF4A3	47156.3	Eukaryotic initiation factor 4A-III	7	4	40.9714	0.260378
P63241;Q6IS14;Q9GZV4	EIF5A	17060.4	Eukaryotic translation initiation factor 5A-1	4	4	29.5396	1.10039
Q15717	ELAVL1	36263	ELAV-like protein 1	3	3	18.8163	0.140873
P06733;P13929	ENO1	47511.2	Alpha-enolase	27	21	266.209	0.841084
P00924	ENO1	46873.2	Enolase 1	19	17	162.75	6.59322
P09104	ENO2	47610.8	Gamma-enolase	7	3	75.4993	0.0898008
P84090	ERH	12430	Enhancer of rudimentary homolog	1	1	7.801	0
P30040	ERP29	29050.5	Endoplasmic reticulum resident protein 29	1	1	6.739	0.0764772
P13804	ETFA	35421.8	Electron transfer flavoprotein subunit alpha_ mitochondrial	5	5	32.6892	0.181431
Q14697	GANAB	107330	Neutral alpha-glucosidase AB	14	14	92.3566	0.695324
P04406	GAPDH	36224.4	Glyceraldehyde-3-phosphate dehydrogenase	20	20	223.177	1.16152
P62879	GNB2	38072.5	Guanine nucleotide-binding protein G(I)/G(S)/G(T) subunit beta-2	1	1	5.8348	0.0646238
P06744	GPI	63375.4	Glucose-6-phosphate isomerase	5	4	30.9381	0.117511
P09211	GSTP1	23584	Glutathione S-transferase P	5	5	36.7809	0.447941
Q16836	HADH	34350.6	Hydroxyacyl-coenzyme A dehydrogenase_ mitochondrial	2	2	20.7818	0.321588
P40939	HADHA	83741.2	Trifunctional enzyme subunit alpha_ mitochondrial	3	3	20.0834	0.0934749
P55084	HADHB	51579.7	Trifunctional enzyme subunit beta_ mitochondrial	5	5	30.2917	0.579366
Q7Z4Q2	HEATR3	75837.5	HEAT repeat-containing protein 3	2	2	10.6157	0.706544
P10412;P16402;P16403;Q02539	HIST1H1E	21865.3	Histone H1.4	3	3	20.67	0.267272
O60814;P06899;P23527;P33778;P57053;P58876;P62807;Q16778;Q5QNW6;Q8N257;Q93079;Q99877;Q99879;Q99880;Q96A08	HIST1H2BK	13890.2	Histone H2B type 1-K	2	2	16.0891	0.146227
P62805	HIST1H4A	11367.4	Histone H4	3	3	20.3995	1.86723
P09651;Q32P51	HNRNPA1	38860.8	Heterogeneous nuclear ribonucleoprotein A1	15	15	135.299	0.540604
P22626	HNRNPA2B1	37486.8	Heterogeneous nuclear ribonucleoproteins A2/B1	20	19	181.153	0.300233
P51991	HNRNPA3	39823.1	Heterogeneous nuclear ribonucleoprotein A3	9	9	85.3396	2.59354
Q99729	HNRNPAB	36339	Heterogeneous nuclear ribonucleoprotein A/B	5	5	35.1502	0.556301
P07910;B2RXH8;B7ZW38;O60812;P0DMR1	HNRNPC	33727.1	Heterogeneous nuclear ribonucleoproteins C1/C2	7	7	56.1615	2.25563
Q14103	HNRNPD	38605.3	Heterogeneous nuclear ribonucleoprotein D0	5	5	27.6625	1.12079
O14979	HNRNPDL	46608.7	Heterogeneous nuclear ribonucleoprotein D-like	4	4	27.7997	0.267341
P52597	HNRNPF	46014.1	Heterogeneous nuclear ribonucleoprotein F	6	5	52.1046	0.498505
P31943	HNRNPH1	49514.7	Heterogeneous nuclear ribonucleoprotein H	12	7	112.641	0.102602
P55795	HNRNPH2	49548.8	Heterogeneous nuclear ribonucleoprotein H2	4	1	33.3104	0.60765
P31942	HNRNPH3	36983.6	Heterogeneous nuclear ribonucleoprotein H3	5	5	33.9937	1.49097
P61978	HNRNPK	51261.5	Heterogeneous nuclear ribonucleoprotein K	18	18	161.521	0.821995
P14866	HNRNPL	64760.2	Heterogeneous nuclear ribonucleoprotein L	17	17	154.779	0.361324
P52272	HNRNPM	77801.1	Heterogeneous nuclear ribonucleoprotein M	8	8	61.0193	0.368379
O43390	HNRNPR	71228.3	Heterogeneous nuclear ribonucleoprotein R	4	2	23.7725	0.683025
Q00839	HNRNPU	91325.9	Heterogeneous nuclear ribonucleoprotein U	18	16	170.208	0.390693
P00492	HPRT1	24807.5	Hypoxanthine-guanine phosphoribosyltransferase	3	3	18.4237	0.179216
Q99714	HSD17B10	27151.2	3-hydroxyacyl-CoA dehydrogenase type-2	7	7	57.1704	0.777235
P51659	HSD17B4	80142.7	Peroxisomal multifunctional enzyme type 2	4	3	24.0908	0.257481
P07900;Q58FG0	HSP90AA1	85059.1	Heat shock protein HSP 90-alpha	27	20	242.729	0.83489
Q14568	HSP90AA2P	39478.9	Heat shock protein HSP 90-alpha A2	3	1	21.7558	0.18973
P08238;Q58FF8;Q58FF6;Q58FG1	HSP90AB1	83606.5	Heat shock protein HSP 90-beta	37	28	291.508	0.960533
Q58FF7	HSP90AB3P	68667.1	Putative heat shock protein HSP 90-beta-3	4	1	37.8781	1.29764
P14625	HSP90B1	92754.2	Endoplasmin	10	8	79.3488	0.319419
P0DMV8;P0DMV9;P48741	HSPA1A	70337.5	Heat shock 70 kDa protein 1A	68	48	646.424	1.95152
P34931	HSPA1L	70774.3	Heat shock 70 kDa protein 1-like	18	0	183.583
P54652	HSPA2	70306.2	Heat shock-related 70 kDa protein 2	25	10	191.696	13.2505
P11021	HSPA5	72447.1	Endoplasmic reticulum chaperone BiP	21	17	182.3	1.92293
P17066	HSPA6	71484.5	Heat shock 70 kDa protein 6	12	0	129.82
P11142	HSPA8	71126.3	Heat shock cognate 71 kDa protein	50	33	484.217	2.55259
P38646	HSPA9	73965.8	Stress-70 protein_ mitochondrial	14	14	90.9735	0.300896
P04792	HSPB1	22839.6	Heat shock protein beta-1	6	5	51.5483	1.36267
P10809	HSPD1	61225.9	60 kDa heat shock protein_ mitochondrial	33	31	303.78	1.44702
P61604	HSPE1	10931.7	10 kDa heat shock protein_ mitochondrial	10	10	67.8137	2.56519
Q9NZI8	IGF2BP1	63822.9	Insulin-like growth factor 2 mRNA-binding protein 1	4	4	27.2472	0.330674
P01857	IGHG1	36619.2	Immunoglobulin heavy constant gamma 1	30	14	381.85	4.21354
P01859	IGHG2	36528	Immunoglobulin heavy constant gamma 2	23	17	276.471	4.61972
P01860	IGHG3	42313.5	Immunoglobulin heavy constant gamma 3	28	15	228.583	4.50407
P01861	IGHG4	36453.8	Immunoglobulin heavy constant gamma 4	14	0	189.245
P01834	IGKC	11936.1	Immunoglobulin kappa constant	12	12	179.153	3.94683
P04433;A0A0A0MRZ8	IGKV3-11	12689.2	Immunoglobulin kappa variable 3-11	2	2	15.0841	5.2282
P01619	IGKV3-20	12671.2	Immunoglobulin kappa variable 3-20	3	1	20.3178	33.1178
A0A0C4DH25	IGKV3D-20	12629.1	Immunoglobulin kappa variable 3D-20	3	1	20.645	30.4449
P0DOY3;P0DOY2;B9A064;P0CG04;P0CF74;A0M8Q6	IGLC3	11436.6	Immunoglobulin lambda constant 3	10	8	84.2402	3.14218
Q12905	ILF2	43290.3	Interleukin enhancer-binding factor 2	10	10	68.7479	0.380407
Q12906	ILF3	95737.7	Interleukin enhancer-binding factor 3	14	13	113.509	0.567476
P12268	IMPDH2	56261.3	Inosine-5'-monophosphate dehydrogenase 2	2	2	18.6184	0.164512
Q96AB3	ISOC2	22622.4	Isochorismatase domain-containing protein 2	2	2	12.3099	0.00493151
Q92945	KHSRP	73400.6	Far upstream element-binding protein 2	3	3	17.1814	0.331284
P52292	KPNA2	58204.2	Importin subunit alpha-1	6	5	38.8428	0.296891
Q14974	KPNB1	98482	Importin subunit beta-1	6	6	36.5815	0.385267
P00338	LDHA	36973.9	L-lactate dehydrogenase A chain	15	14	123.512	0.602561
Q9BYZ2	LDHAL6B	42399.2	L-lactate dehydrogenase A-like 6B	2	1	21.9855	2.41555
P07195	LDHB	36923.7	L-lactate dehydrogenase B chain	13	12	119.231	0.334565
Q15691	MAPRE1	30170.2	Microtubule-associated protein RP/EB family member 1	2	2	12.7737	0.511189
P43243	MATR3	95136.6	Matrin-3	10	9	88.5627	0.383043
P40925	MDH1	36654.3	Malate dehydrogenase_ cytoplasmic	4	4	21.4879	0.867751
P40926	MDH2	35959.6	Malate dehydrogenase_ mitochondrial	16	16	149.473	1.82524
P14174	MIF	12647.4	Macrophage migration inhibitory factor	3	2	32.013	0.128401
Q9Y399	MRPS2	33534.4	28S ribosomal protein S2_ mitochondrial	3	3	18.8517	0.189697
P82932	MRPS6	14283.6	28S ribosomal protein S6_ mitochondrial	2	2	12.353	5.22518
P11586	MTHFD1	102244	C-1-tetrahydrofolate synthase_ cytoplasmic	12	12	76.7535	0.332754
Q9UGC7	MTRF1L	43713.9	Peptide chain release factor 1-like_ mitochondrial	2	2	10.6936	0.122048
P55209	NAP1L1	45659.3	Nucleosome assembly protein 1-like 1	4	4	27.996	0.247153
P19338	NCL	76671.5	Nucleolin	16	16	141.939	0.414342
P18615	NELFE	43353.9	Negative elongation factor E	1	1	12.7186	0.179114
P15531	NME1	17319.8	Nucleoside diphosphate kinase A	4	1	34.4616	0.639702
P22392;O60361	NME2	17412.1	Nucleoside diphosphate kinase B	4	1	27.7206	0.277699
Q15233	NONO	54345.8	Non-POU domain-containing octamer-binding protein	3	3	19.6362	0.197883
P06748	NPM1	32746.2	Nucleophosmin	5	5	40.8749	0.264208
O43809	NUDT21	26284.3	Cleavage and polyadenylation specificity factor subunit 5	1	1	14.1058	0.114499
P04181	OAT	48877.1	Ornithine aminotransferase_ mitochondrial	5	5	49.9354	0.199688
Q9NTK5	OLA1	44971.7	Obg-like ATPase 1	1	1	5.9656	0.295923
Q9UQ80	PA2G4	44129.1	Proliferation-associated protein 2G4	9	9	63.3784	1.49005
P11940	PABPC1	70899.1	Polyadenylate-binding protein 1	4	1	31.9415	0.465306
Q13310	PABPC4	71125.2	Polyadenylate-binding protein 4	4	1	31.3202	0.993615
P22234	PAICS	47820.6	Multifunctional protein ADE2	7	6	42.8938	0.347848
Q99497	PARK7	20062.2	Protein/nucleic acid deglycase DJ-1	4	4	24.9765	0.591411
P09874	PARP1	113882	Poly [ADP-ribose] polymerase 1	4	4	26.0139	0.249784
Q15365	PCBP1	38011.1	Poly(rC)-binding protein 1	10	9	75.4717	0.276371
Q15366	PCBP2	38979.4	Poly(rC)-binding protein 2	6	4	47.9812	0.127849
P57721	PCBP3	39750.5	Poly(rC)-binding protein 3	5	3	34.2668	0.468166
P22061	PCMT1	24807.5	Protein-L-isoaspartate(D-aspartate) O-methyltransferase	3	3	30.3801	0.589898
P12004	PCNA	29111	Proliferating cell nuclear antigen	7	7	58.8621	0.746218
P08559	PDHA1	43980.1	Pyruvate dehydrogenase E1 component subunit alpha_ somatic form_ mitochondrial	2	2	10.4719	0.00805366
P11177	PDHB	39575.7	Pyruvate dehydrogenase E1 component subunit beta_ mitochondrial	3	3	18.0166	0.226598
P30101	PDIA3	57181.6	Protein disulfide-isomerase A3	6	6	41.14	0.651507
P13667	PDIA4	73274.7	Protein disulfide-isomerase A4	5	4	30.8487	0.290054
Q15084	PDIA6	48520.6	Protein disulfide-isomerase A6	7	7	51.4405	0.563182
P30086	PEBP1	21170.9	Phosphatidylethanolamine-binding protein 1	2	2	12.9864	0.706704
P07737	PFN1	15225.3	Profilin-1	5	5	50.5723	2.07306
P18669;P15259	PGAM1	28918	Phosphoglycerate mutase 1	5	5	40.0442	0.343848
Q8N0Y7	PGAM4	28948	Probable phosphoglycerate mutase 4	2	1	13.0397	0.140586
P00558	PGK1	45014	Phosphoglycerate kinase 1	13	12	96.0051	0.517362
O00264	PGRMC1	21785.2	Membrane-associated progesterone receptor component 1	2	2	22.122	0.23688
P35232	PHB	29861.1	Prohibitin	5	5	36.1721	0.661878
O43175	PHGDH	57392	D-3-phosphoglycerate dehydrogenase	12	11	85.722	0.28232
P14618	PKM	58507.3	Pyruvate kinase PKM	21	21	171.007	1.19677
P13797	PLS3	71324.4	Plastin-3	8	7	57.1708	0.141243
Q6S8J3	POTEE	122961	POTE ankyrin domain family member E	14	2	156.177	2.79242
A5A3E0;P0CG38;P0CG39	POTEF	123099	POTE ankyrin domain family member F	14	5	111.43	16.3024
Q15181	PPA1	33116.3	Inorganic pyrophosphatase	3	3	23.9382	0.277809
P62937;Q9Y536	PPIA	18240.6	Peptidyl-prolyl cis-trans isomerase A	12	12	116.792	2.24324
P62714;P67775	PPP2CB	36145.4	Serine/threonine-protein phosphatase 2A catalytic subunit beta isoform	2	2	12.0501	0.0870017
P30153	PPP2R1A	66107.1	Serine/threonine-protein phosphatase 2A 65 kDa regulatory subunit A alpha isoform	1	1	13.2296	0.733544
Q06830;Q13162	PRDX1	22338.5	Peroxiredoxin-1	10	9	93.6796	1.01523
P32119	PRDX2	22063	Peroxiredoxin-2	6	5	55.9826	1.11622
P30048	PRDX3	28034.8	Thioredoxin-dependent peroxide reductase_ mitochondrial	8	8	60.5918	0.284492
P30044	PRDX5	22314.6	Peroxiredoxin-5_ mitochondrial	5	5	32.2225	0.351785
P30041	PRDX6	25149.1	Peroxiredoxin-6	1	1	5.714	0.416723
P60891;P11908	PRPS1	35347.5	Ribose-phosphate pyrophosphokinase 1	5	5	43.0491	0.162205
P28072	PSMB6	25585.9	Proteasome subunit beta type-6	1	1	13.123	0.208029
Q13200	PSMD2	100941	26S proteasome non-ATPase regulatory subunit 2	6	5	33.5505	0.0542546
P26599	PTBP1	57392.5	Polypyrimidine tract-binding protein 1	18	18	138.189	0.144666
P63244	RACK1	35533	Receptor of activated protein C kinase 1	5	5	29.4506	0.415918
Q2PPJ7	RALGAPA2	213222	Ral GTPase-activating protein subunit alpha-2	1	1	6.4184	5.2471
P62826	RAN	24594.2	GTP-binding nuclear protein Ran	3	3	24.498	0.0946101
P43487	RANBP1	23481.2	Ran-specific GTPase-activating protein	1	1	5.7464	0.382107
Q09028	RBBP4	47940.9	Histone-binding protein RBBP4	6	6	54.3211	0.253911
Q16576	RBBP7	48162.3	Histone-binding protein RBBP7	8	8	62.6577	2.97243
P38159	RBMX	42331.9	RNA-binding motif protein_ X chromosome	2	2	13.1155	0.0183285
Q96E39	RBMXL1	42198.7	RNA binding motif protein_ X-linked-like-1	1	0	4.949
P27635;Q96L21	RPL10	25060.2	60S ribosomal protein L10	5	4	35.2961	0.277987
P62906	RPL10A	25002.4	60S ribosomal protein L10a	5	5	28.9085	0.937765
P62913	RPL11	20480.5	60S ribosomal protein L11	3	3	19.9165	0.341164
P30050	RPL12	17989.7	60S ribosomal protein L12	5	5	35.9419	0.387473
P61313	RPL15	24260.2	60S ribosomal protein L15	4	4	35.2353	0.736386
P18621	RPL17	21625.2	60S ribosomal protein L17	2	2	19.8087	0.336668
Q07020	RPL18	21748.6	60S ribosomal protein L18	3	2	26.1137	0.0475816
P84098	RPL19	23580.1	60S ribosomal protein L19	1	1	7.0877	0.0231329
P46778	RPL21	18621.9	60S ribosomal protein L21	4	3	30.8509	1.61627
P35268	RPL22	14844	60S ribosomal protein L22	2	2	23.6657	0.0254351
P62750	RPL23A	17695.1	60S ribosomal protein L23a	4	4	26.787	0.53615
P61254;Q9UNX3	RPL26	17258.2	60S ribosomal protein L26	2	2	11.9797	0.868172
P61353	RPL27	15797.8	60S ribosomal protein L27	2	2	21.4359	0.213027
P46779	RPL28	15804.6	60S ribosomal protein L28	4	4	26.0446	1.37167
P39023	RPL3	46394.1	60S ribosomal protein L3	9	9	79.0267	0.536773
P62888	RPL30	12955.2	60S ribosomal protein L30	2	1	15.6846	0
P62910	RPL32	15973.9	60S ribosomal protein L32	4	4	35.7716	1.37106
P49207	RPL34	13521.1	60S ribosomal protein L34	2	2	11.9824	0.180638
P61513	RPL37A	10503.4	60S ribosomal protein L37a	2	2	12.909	0.15911
P36578	RPL4	47982.5	60S ribosomal protein L4	4	4	38.0786	0.254785
P46777	RPL5	34590.8	60S ribosomal protein L5	6	5	52.1103	0.111619
Q02878	RPL6	32785	60S ribosomal protein L6	1	1	6.3389	0
P18124	RPL7	29282.9	60S ribosomal protein L7	3	3	40.3522	0.0931513
P62424	RPL7A	30166.7	60S ribosomal protein L7a	6	6	56.9819	0.591538
P62917	RPL8	28252.8	60S ribosomal protein L8	8	8	58.2671	0.18453
P32969	RPL9	21977.5	60S ribosomal protein L9	7	7	58.713	0.350004
P05388;Q8NHW5	RPLP0	34444.7	60S acidic ribosomal protein P0	4	4	28.4088	0.339978
P05386	RPLP1	11628	60S acidic ribosomal protein P1	2	2	24.7666	1.1175
P05387	RPLP2	11665	60S acidic ribosomal protein P2	2	2	19.4589	0.0975286
P04843	RPN1	68683.6	Dolichyl-diphosphooligosaccharide--protein glycosyltransferase subunit 1	3	2	17.6193	0.173788
P04844	RPN2	69398.1	Dolichyl-diphosphooligosaccharide--protein glycosyltransferase subunit 2	4	4	23.0268	0.23547
P62280	RPS11	18601.8	40S ribosomal protein S11	1	1	6.6361	1.68758
P62277	RPS13	17222.3	40S ribosomal protein S13	4	3	27.7274	0.52301
P62263	RPS14	16443.8	40S ribosomal protein S14	4	4	28.502	0.303375
P62841	RPS15	17040.2	40S ribosomal protein S15	6	6	65.4632	0.632406
P62244	RPS15A	14953.6	40S ribosomal protein S15a	1	1	15.948	1.4934
P08708	RPS17	15607.2	40S ribosomal protein S17	2	2	23.1376	0.0953965
P15880	RPS2	31609.6	40S ribosomal protein S2	5	4	42.2068	0.327715
P62266	RPS23	15978.7	40S ribosomal protein S23	4	4	28.1961	0.390368
P62854;Q5JNZ5	RPS26	13300.6	40S ribosomal protein S26	3	3	20.7413	0.8434
P23396	RPS3	26859.4	40S ribosomal protein S3	4	4	27.063	0.301838
P61247	RPS3A	30173.1	40S ribosomal protein S3a	10	10	73.1048	0.579639
P62701	RPS4X	29825.9	40S ribosomal protein S4_ X isoform	11	11	72.8368	0.67988
P46782	RPS5	23047.5	40S ribosomal protein S5	3	3	30.0331	0.535837
P62753	RPS6	28851.8	40S ribosomal protein S6	5	5	39.6101	0.528845
P62081	RPS7	22126.9	40S ribosomal protein S7	8	7	53.0161	0.424784
P62241	RPS8	24490.3	40S ribosomal protein S8	7	6	51.6739	0.242576
P08865	RPSA	32968.2	40S ribosomal protein SA	11	10	64.0134	0.473363
Q6ZR62	RTL4	35141.5	Retrotransposon Gag-like protein 4	1	1	5.6438	0.399474
Q99584	S100A13	11471.2	Protein S100-A13	1	1	5.7888	0.408648
P50454	SERPINH1	46554.7	Serpin H1	4	4	26.2464	0.470478
Q15393	SF3B3	136661	Splicing factor 3B subunit 3	3	3	18.5138	0.350028
P34897	SHMT2	56449.3	Serine hydroxymethyltransferase_ mitochondrial	7	6	42.6675	0.662788
P12235;P12236	SLC25A4	33292.7	ADP/ATP translocase 1	5	2	30.7069	0.0952704
P05141	SLC25A5	33080.4	ADP/ATP translocase 2	5	2	30.5022	0.155019
Q7KZF4	SND1	102681	Staphylococcal nuclease domain-containing protein 1	12	11	70.0403	0.532201
P62314	SNRPD1	13281.6	Small nuclear ribonucleoprotein Sm D1	2	2	16.2888	0.125933
P62318	SNRPD3	14030.4	Small nuclear ribonucleoprotein Sm D3	2	2	12.9788	0.0194276
P62304	SNRPE	10860.7	Small nuclear ribonucleoprotein E	1	1	5.8328	0.419256
P00441	SOD1	16163.9	Superoxide dismutase [Cu-Zn]	5	5	55.5278	1.85064
P37108	SRP14	14684	Signal recognition particle 14 kDa protein	2	1	12.0976	0.201506
Q07955	SRSF1	27858.7	Serine/arginine-rich splicing factor 1	4	4	31.6643	0.76864
P84103	SRSF3	19557.7	Serine/arginine-rich splicing factor 3	4	4	45.9233	0.853647
Q13242	SRSF9	25656.3	Serine/arginine-rich splicing factor 9	3	3	18.241	2.20668
P05455	SSB	47008.2	Lupus La protein	3	3	19.5816	0.640206
Q9UJZ1	STOML2	38648.2	Stomatin-like protein 2_ mitochondrial	4	3	33.1279	0.40585
O60506	SYNCRIP	69830.8	Heterogeneous nuclear ribonucleoprotein Q	5	4	32.6542	0.936963
P37802	TAGLN2	22562.6	Transgelin-2	3	3	19.5649	0.114195
Q13148	TARDBP	45082.1	TAR DNA-binding protein 43	2	2	22.1095	0.138977
P17987	TCP1	60856.9	T-complex protein 1 subunit alpha	9	9	75.7771	0.257997
O60522	TDRD6	239996	Tudor domain-containing protein 6	3	3	16.7562	1.15685
P29401	TKT	68562.1	Transketolase	9	8	55.8243	1.39036
P60174	TPI1	31076.2	Triosephosphate isomerase	13	11	94.8539	2.19338
P62995	TRA2B	33779.8	Transformer-2 protein homolog beta	2	2	12.5842	0.386238
Q12931	TRAP1	80395.3	Heat shock protein 75 kDa_ mitochondrial	9	8	51.6543	0.570477
Q13263	TRIM28	90317.6	Transcription intermediary factor 1-beta	4	4	24.7702	0.851678
Q71U36;Q6PEY2	TUBA1A	50820	Tubulin alpha-1A chain	26	3	271.756	1.51322
P68363;Q9H853	TUBA1B	50836	Tubulin alpha-1B chain	28	0	324.959
Q9BQE3	TUBA1C	50579.7	Tubulin alpha-1C chain	21	1	258.06	1.70653
Q13748	TUBA3C	50644	Tubulin alpha-3C/D chain	16	1	159.98	1.80826
P68366	TUBA4A	50665.8	Tubulin alpha-4A chain	22	1	244.28	0.236086
Q9NY65	TUBA8	50778	Tubulin alpha-8 chain	13	3	117.393	0.331812
P07437;A6NNZ2;Q3ZCM7;Q9H4B7	TUBB	50127.2	Tubulin beta chain	26	7	326.537	1.29286
Q13885	TUBB2A	50306.3	Tubulin beta-2A chain	22	3	228.678	0.634266
Q9BVA1	TUBB2B	50409.4	Tubulin beta-2B chain	20	0	247.572
Q13509	TUBB3	50889	Tubulin beta-3 chain	12	3	122.335	1.70777
P68371;P04350	TUBB4B	50287.4	Tubulin beta-4B chain	25	0	289.378
Q9BUF5	TUBB6	50313.5	Tubulin beta-6 chain	5	0	60.611
P49411	TUFM	49883.8	Elongation factor Tu_ mitochondrial	12	12	99.3878	0.354566
P26368	U2AF2	53843.3	Splicing factor U2AF 65 kDa subunit	4	4	25.8358	0.554103
P22314	UBA1	118933	Ubiquitin-like modifier-activating enzyme 1	25	22	162.738	0.725364
P09936	UCHL1	25166.6	Ubiquitin carboxyl-terminal hydrolase isozyme L1	4	4	28.7961	0.0405001
P55072	VCP	90006.3	Transitional endoplasmic reticulum ATPase	11	11	82.7057	0.243582
P08670	VIM	53708.8	Vimentin	12	11	88.6648	0.345646
Q9BQA1	WDR77	37465.8	Methylosome protein 50	1	1	6.5817	0.0492114
P13010	XRCC5	83275	X-ray repair cross-complementing protein 5	6	6	33.172	1.96659
P12956	XRCC6	70128.3	X-ray repair cross-complementing protein 6	3	2	18.9594	0.313861
P31946	YWHAB	28196.5	14-3-3 protein beta/alpha	3	2	21.283	0.104468
P62258	YWHAE	29345	14-3-3 protein epsilon	7	7	61.2985	0.246194
P61981	YWHAG	28473.7	14-3-3 protein gamma	4	4	25.5145	0.167912
P27348	YWHAQ	28049.4	14-3-3 protein theta	4	4	33.3846	0.181089
P63104	YWHAZ	27916.2	14-3-3 protein zeta/delta	2	0	13.6796

## Sheet: Interactome of R193D
Table S5: List of proteins in R193D interactome relative to Bag-1S interactome
Accession	Gene	Mass	Description	Peptide count	Unique peptides	Confidence score	Fold Change
P45844	ABCG1	76561.7	ATP-binding cassette sub-family G member 1	5	3	22.8829	7.30381
P24752	ACAT1	45484.8	Acetyl-CoA acetyltransferase_ mitochondrial	6	6	48.1866	0.682332
P62736	ACTA2	42408.3	Actin_ aortic smooth muscle	16	0	147.123
P60709;P63261	ACTB	42079	Actin_ cytoplasmic 1	28	12	310.654	1.90588
Q562R1	ACTBL2	42345.5	Beta-actin-like protein 2	5	1	49.4308	3.57891
P68032;P68133	ACTC1	42361.2	Actin_ alpha cardiac muscle 1	16	0	148.652
P63267	ACTG2	42276.2	Actin_ gamma-enteric smooth muscle	16	0	139.01
O95994	AGR2	20036.3	Anterior gradient protein 2 homolog	2	2	12.7368	71.0719
O95831	AIFM1	67185.8	Apoptosis-inducing factor 1_ mitochondrial	5	5	31.0838	0.634322
P54819	AK2	26705.9	Adenylate kinase 2_ mitochondrial	6	6	25.7273	0.847259
P15121	AKR1B1	36252.6	Aldose reductase	1	1	5.8253	0.418297
P54886	ALDH18A1	88043.8	Delta-1-pyrroline-5-carboxylate synthase	6	5	34.5697	0.742517
P05091	ALDH2	56894.6	Aldehyde dehydrogenase_ mitochondrial	2	2	12.566	0
P49419	ALDH7A1	59057.5	Alpha-aminoadipic semialdehyde dehydrogenase	3	1	18.4768	1.07074
P04075	ALDOA	39876.3	Fructose-bisphosphate aldolase A	23	19	217.847	2.84845
P09972	ALDOC	39855.1	Fructose-bisphosphate aldolase C	3	1	28.4436	16.6262
Q86V81	ALYREF	26887.9	THO complex subunit 4	7	7	81.2609	0.510449
P39687	ANP32A	28699.5	Acidic leucine-rich nuclear phosphoprotein 32 family member A	3	2	23.5357	1.39731
P08758	ANXA5	35993.9	Annexin A5	2	2	12.6192	0.670695
P18085;P61204;P84077;P84085	ARF4	20624.9	ADP-ribosylation factor 4	2	2	13.2231	1.04194
P52565	ARHGDIA	23264.2	Rho GDP-dissociation inhibitor 1	3	3	27.511	2.57484
P05023	ATP1A1	114208	Sodium/potassium-transporting ATPase subunit alpha-1	10	10	65.4395	2.90059
P25705	ATP5F1A	59864.8	ATP synthase subunit alpha_ mitochondrial	18	18	158.908	0.987767
P06576	ATP5F1B	56560	ATP synthase subunit beta_ mitochondrial	26	24	173.141	0.879417
P36542	ATP5F1C	33053.1	ATP synthase subunit gamma_ mitochondrial	1	1	4.7885	0.782343
P48047	ATP5O	23391.4	ATP synthase subunit O_ mitochondrial	2	2	10.7876	1.75088
Q99933	BAG1	39006.9	BAG family molecular chaperone regulator 1	48	48	420.596	6.14521
P20290	BTF3	22225	Transcription factor BTF3	2	2	13.5338	0.244647
Q07021	C1QBP	31761.5	Complement component 1 Q subcomponent-binding protein_ mitochondrial	5	5	54.85	0.740991
Q9H7E9	C8orf33	25334.7	UPF0488 protein C8orf33	2	2	11.7649	0.274182
P00918	CA2	29303.1	Carbonic anhydrase 2	7	7	59.6366	1.26324
Q9HB71	CACYBP	26324	Calcyclin-binding protein	3	3	21.5688	1.74905
P0DP23;P0DP24;P0DP25	CALM1	16837.7	Calmodulin-1	15	12	133.867	1.7307
P27797	CALR	48312.7	Calreticulin	10	10	81.7364	1.36881
P27824	CANX	68024.6	Calnexin	5	5	46.927	0.675879
P0DN79;P35520	CBSL	61213.9	Cystathionine beta-synthase-like protein	5	5	30.5829	0.996717
P78371	CCT2	57830.5	T-complex protein 1 subunit beta	18	17	138.833	0.956743
P49368	CCT3	61104.3	T-complex protein 1 subunit gamma	9	8	53.8738	2.03042
P50991	CCT4	58437.6	T-complex protein 1 subunit delta	13	12	75.4754	1.4341
P48643	CCT5	60127.4	T-complex protein 1 subunit epsilon	12	9	87.8702	0.730282
P40227	CCT6A	58480.5	T-complex protein 1 subunit zeta	11	10	88.8035	1.02014
Q99832	CCT7	59880	T-complex protein 1 subunit eta	7	7	57.0836	0.696816
P50990	CCT8	60191	T-complex protein 1 subunit theta	7	7	34.1663	1.37415
P23528;Q9Y281	CFL1	18730.6	Cofilin-1	7	6	80.6964	3.36003
P12277	CKB	42929.5	Creatine kinase B-type	15	15	160.828	0.825465
P12532	CKMT1A	47436	Creatine kinase U-type_ mitochondrial	8	8	77.1515	0.286991
Q16740	CLPP	30465.3	ATP-dependent Clp protease proteolytic subunit_ mitochondrial	1	1	5.1969	0
P21964	COMT	30493.3	Catechol O-methyltransferase	1	1	6.1055	0.435634
P53621	COPA	139886	Coatomer subunit alpha	1	1	6.8751	6.70226
O14579	COPE	34710.2	Coatomer subunit epsilon	3	3	17.9172	0.21205
O75131	CPNE3	60986.1	Copine-3	11	10	86.4526	3.39013
O75390	CS	51940.7	Citrate synthase_ mitochondrial	5	3	47.6694	0.53482
P04080	CSTB	11196.6	Cystatin-B	2	2	17.5845	1.90573
Q99895	CTRC	30111.1	Chymotrypsin-C	1	1	5.5704	9.14573
P07339	CTSD	45065.5	Cathepsin D	4	2	26.2601	14.09
O60888	CUTA	19230.4	Protein CutA	1	1	5.4418	0
P00387	CYB5R3	34463	NADH-cytochrome b5 reductase 3	4	3	26.454	0.32922
Q92499	DDX1	83401.7	ATP-dependent RNA helicase DDX1	2	2	13.0356	0.535107
Q92841	DDX17	80956.9	Probable ATP-dependent RNA helicase DDX17	11	9	77.7311	0.410165
Q9NR30	DDX21	87857.8	Nucleolar RNA helicase 2	8	8	50.6364	1.13968
Q13838;O00148	DDX39B	49447.7	Spliceosome RNA helicase DDX39B	8	8	51.9786	0.370751
P17844	DDX5	69661.4	Probable ATP-dependent RNA helicase DDX5	5	3	38.2582	0.316482
O43143	DHX15	91731.4	Pre-mRNA-splicing factor ATP-dependent RNA helicase DHX15	9	9	52.2093	1.1071
Q08211	DHX9	142270	ATP-dependent RNA helicase A	21	19	155.304	0.25613
P09622	DLD	54747.6	Dihydrolipoyl dehydrogenase_ mitochondrial	10	10	63.0627	0.594203
P30084	ECHS1	31843.7	Enoyl-CoA hydratase_ mitochondrial	6	5	35.4546	0.406131
P68104;Q5VTE0	EEF1A1	50483.1	Elongation factor 1-alpha 1	33	28	274.033	1.20857
Q05639	EEF1A2	50812.4	Elongation factor 1-alpha 2	12	5	137.465	2.77808
P26641	EEF1G	50461	Elongation factor 1-gamma	18	16	119.846	1.21826
P13639	EEF2	96307.8	Elongation factor 2	35	33	360.044	1.55553
P60842	EIF4A1	46382.2	Eukaryotic initiation factor 4A-I	13	6	95.8325	1.04321
Q14240	EIF4A2	46630.5	Eukaryotic initiation factor 4A-II	8	1	63.8876	0.25545
P38919	EIF4A3	47156.3	Eukaryotic initiation factor 4A-III	7	2	40.9714	0.25608
Q15056	EIF4H	27442.1	Eukaryotic translation initiation factor 4H	3	3	19.0437	1.85775
P63241;Q6IS14;Q9GZV4	EIF5A	17060.4	Eukaryotic translation initiation factor 5A-1	4	4	29.7901	2.63326
Q15717	ELAVL1	36263	ELAV-like protein 1	3	3	18.9281	0.621896
P06733;P13929	ENO1	47511.2	Alpha-enolase	32	27	283.745	0.703274
P00924	ENO1	46873.2	Enolase 1	19	18	162.78	3.96885
P09104	ENO2	47610.8	Gamma-enolase	6	2	72.6647	0.904444
P84090	ERH	12430	Enhancer of rudimentary homolog	1	1	7.801	0.302743
P30040	ERP29	29050.5	Endoplasmic reticulum resident protein 29	2	2	12.6546	2.84613
P13804	ETFA	35421.8	Electron transfer flavoprotein subunit alpha_ mitochondrial	7	7	43.8249	0.252345
P07954	FH	54808.2	Fumarate hydratase_ mitochondrial	2	2	12.3257	0.677868
P11413	G6PD	59713.1	Glucose-6-phosphate 1-dehydrogenase	3	3	13.4642	4.96317
Q14697	GANAB	107330	Neutral alpha-glucosidase AB	15	15	102.949	0.902322
P04406	GAPDH	36224.4	Glyceraldehyde-3-phosphate dehydrogenase	28	28	251.441	2.16195
P31150	GDI1	51210.1	Rab GDP dissociation inhibitor alpha	2	1	17.659	15.9246
P50395	GDI2	51119.6	Rab GDP dissociation inhibitor beta	2	1	18.2785	4.43635
Q04760	GLO1	21005.9	Lactoylglutathione lyase	1	1	13.8782	4.54415
P62879	GNB2	38072.5	Guanine nucleotide-binding protein G(I)/G(S)/G(T) subunit beta-2	2	2	10.9984	1.27308
P06744	GPI	63375.4	Glucose-6-phosphate isomerase	6	5	37.5225	0.529275
P09211	GSTP1	23584	Glutathione S-transferase P	5	4	49.8919	0.457789
Q16836	HADH	34350.6	Hydroxyacyl-coenzyme A dehydrogenase_ mitochondrial	2	2	20.9196	0.21277
P40939	HADHA	83741.2	Trifunctional enzyme subunit alpha_ mitochondrial	4	4	25.7884	0.46991
P55084	HADHB	51579.7	Trifunctional enzyme subunit beta_ mitochondrial	4	4	24.3912	3.18533
P10412;P16402;P16403;P22492;Q02539	HIST1H1E	21865.3	Histone H1.4	2	2	14.5992	0.338973
O60814;P06899;P23527;P33778;P57053;P58876;P62807;Q16778;Q5QNW6;Q8N257;Q93079;Q99877;Q99879;Q99880;Q96A08	HIST1H2BK	13890.2	Histone H2B type 1-K	2	1	16.1097	0.14389
P68431;P84243;Q16695;Q71DI3;Q6NXT2	HIST1H3A	15518.2	Histone H3.1	2	2	14.2507	0.348144
P62805	HIST1H4A	11367.4	Histone H4	3	3	20.3995	0.646548
P09651;Q32P51	HNRNPA1	38860.8	Heterogeneous nuclear ribonucleoprotein A1	17	15	148.197	0.485671
P22626	HNRNPA2B1	37486.8	Heterogeneous nuclear ribonucleoproteins A2/B1	18	18	158.774	0.182503
P51991	HNRNPA3	39823.1	Heterogeneous nuclear ribonucleoprotein A3	9	9	70.7738	0.600801
Q99729	HNRNPAB	36339	Heterogeneous nuclear ribonucleoprotein A/B	5	5	35.679	0.665212
P07910;B2RXH8;B7ZW38;O60812;P0DMR1	HNRNPC	33727.1	Heterogeneous nuclear ribonucleoproteins C1/C2	7	7	57.8581	0.539677
Q14103	HNRNPD	38605.3	Heterogeneous nuclear ribonucleoprotein D0	4	4	20.0499	1.0149
O14979	HNRNPDL	46608.7	Heterogeneous nuclear ribonucleoprotein D-like	6	6	39.5075	0.352083
P52597	HNRNPF	46014.1	Heterogeneous nuclear ribonucleoprotein F	6	4	52.845	0.292848
P31943	HNRNPH1	49514.7	Heterogeneous nuclear ribonucleoprotein H	12	7	113.525	0.422833
P55795	HNRNPH2	49548.8	Heterogeneous nuclear ribonucleoprotein H2	5	1	40.6516	0
P31942	HNRNPH3	36983.6	Heterogeneous nuclear ribonucleoprotein H3	5	5	34.2541	0.0671157
P61978	HNRNPK	51261.5	Heterogeneous nuclear ribonucleoprotein K	21	21	173.009	2.72727
P14866	HNRNPL	64760.2	Heterogeneous nuclear ribonucleoprotein L	16	16	151.117	0.297538
P52272	HNRNPM	77801.1	Heterogeneous nuclear ribonucleoprotein M	8	8	62.2163	0.599022
O43390	HNRNPR	71228.3	Heterogeneous nuclear ribonucleoprotein R	7	5	48.8346	0.289946
Q00839	HNRNPU	91325.9	Heterogeneous nuclear ribonucleoprotein U	19	18	187.325	0.476855
P35452	HOXD12	29259.3	Homeobox protein Hox-D12	1	0	6.1004
P00492	HPRT1	24807.5	Hypoxanthine-guanine phosphoribosyltransferase	3	3	18.7349	1.2454
Q99714	HSD17B10	27151.2	3-hydroxyacyl-CoA dehydrogenase type-2	10	9	83.9891	0.471364
P51659	HSD17B4	80142.7	Peroxisomal multifunctional enzyme type 2	7	7	50.3858	0.689582
P07900;Q58FG0	HSP90AA1	85059.1	Heat shock protein HSP 90-alpha	34	25	317.536	1.60565
Q14568	HSP90AA2P	39478.9	Heat shock protein HSP 90-alpha A2	4	1	45.0759	0.558879
Q58FG1	HSP90AA4P	47826	Putative heat shock protein HSP 90-alpha A4	2	1	20.0683	0.787753
P08238;Q58FF8;Q58FF6	HSP90AB1	83606.5	Heat shock protein HSP 90-beta	38	27	364.31	2.59364
Q58FF7	HSP90AB3P	68667.1	Putative heat shock protein HSP 90-beta-3	6	1	74.6863	0.981455
P14625	HSP90B1	92754.2	Endoplasmin	9	7	73.651	0.641359
P0DMV8;P0DMV9;P48741	HSPA1A	70337.5	Heat shock 70 kDa protein 1A	51	32	533.67	0.831834
P34931	HSPA1L	70774.3	Heat shock 70 kDa protein 1-like	17	0	163.125
P54652	HSPA2	70306.2	Heat shock-related 70 kDa protein 2	19	6	162.608	1.7061
P11021	HSPA5	72447.1	Endoplasmic reticulum chaperone BiP	22	19	184.276	1.21736
P17066	HSPA6	71484.5	Heat shock 70 kDa protein 6	8	0	91.4189
P11142	HSPA8	71126.3	Heat shock cognate 71 kDa protein	45	30	386.366	1.14334
P38646	HSPA9	73965.8	Stress-70 protein_ mitochondrial	21	21	133.13	0.961825
P04792	HSPB1	22839.6	Heat shock protein beta-1	5	5	55.1541	40.3457
P10809	HSPD1	61225.9	60 kDa heat shock protein_ mitochondrial	34	32	297.76	1.22589
P61604	HSPE1	10931.7	10 kDa heat shock protein_ mitochondrial	8	8	56.5392	1.32596
P32942	ICAM3	60510.3	Intercellular adhesion molecule 3	3	3	18.1339	8.48905
Q9NZI8	IGF2BP1	63822.9	Insulin-like growth factor 2 mRNA-binding protein 1	5	5	28.0644	0.715147
P01857	IGHG1	36619.2	Immunoglobulin heavy constant gamma 1	29	13	370.063	1.48344
P01859	IGHG2	36528	Immunoglobulin heavy constant gamma 2	23	16	233.447	1.01499
P01860	IGHG3	42313.5	Immunoglobulin heavy constant gamma 3	22	8	219.258	1.51665
P01861	IGHG4	36453.8	Immunoglobulin heavy constant gamma 4	14	1	178.572	1.95913
P01834	IGKC	11936.1	Immunoglobulin kappa constant	16	14	181.373	2.50827
P04433	IGKV3-11	12689.2	Immunoglobulin kappa variable 3-11	2	2	13.198	2.42656
P0DOY2;P0DOY3;B9A064;P0CF74;P0CG04;A0M8Q6	IGLC2	11464.7	Immunoglobulin lambda constant 2	6	6	83.1014	2.02006
Q12905	ILF2	43290.3	Interleukin enhancer-binding factor 2	13	12	98.7564	0.747208
Q12906	ILF3	95737.7	Interleukin enhancer-binding factor 3	13	12	106.963	0.753073
P12268	IMPDH2	56261.3	Inosine-5'-monophosphate dehydrogenase 2	2	2	25.0661	0.308484
Q9NV88	INTS9	74841.1	Integrator complex subunit 9	3	2	21.7378	5.29635
P05161	ISG15	17944.6	Ubiquitin-like protein ISG15	3	3	17.128	23.4588
Q96AB3	ISOC2	22622.4	Isochorismatase domain-containing protein 2	3	3	17.2017	0.403457
Q07666	KHDRBS1	48341.5	KH domain-containing_ RNA-binding_ signal transduction-associated protein 1	3	3	23.3345	0.195964
Q92945	KHSRP	73400.6	Far upstream element-binding protein 2	5	5	29.1026	0.431212
P52292	KPNA2	58204.2	Importin subunit alpha-1	6	5	38.9308	0.907082
Q14974	KPNB1	98482	Importin subunit beta-1	6	6	36.8895	0.841731
P04264	KRT1	66209.9	Keratin_ type II cytoskeletal 1	10	9	87.5846	7.82749
P13645	KRT10	59055.3	Keratin_ type I cytoskeletal 10	8	8	64.5158	6.58823
P05783	KRT18	48057.9	Keratin_ type I cytoskeletal 18	7	6	29.0709	76.4125
P08727	KRT19	44106.1	Keratin_ type I cytoskeletal 19	4	3	21.8221	3.55096
P35908	KRT2	65718.1	Keratin_ type II cytoskeletal 2 epidermal	4	3	31.4376	11.0553
P05787	KRT8	53704.4	Keratin_ type II cytoskeletal 8	5	5	31.9316	24.0153
P35527	KRT9	62292.5	Keratin_ type I cytoskeletal 9	5	5	29.3965	5.12506
P00338;Q9BYZ2	LDHA	36973.9	L-lactate dehydrogenase A chain	15	13	124.706	0.759208
P07195;P07864;Q6ZMR3	LDHB	36923.7	L-lactate dehydrogenase B chain	18	17	170.885	1.02809
Q15691	MAPRE1	30170.2	Microtubule-associated protein RP/EB family member 1	2	2	12.7737	0.782697
P43243	MATR3	95136.6	Matrin-3	12	12	101.723	0.913482
P40925	MDH1	36654.3	Malate dehydrogenase_ cytoplasmic	4	4	28.1213	1.99838
P40926	MDH2	35959.6	Malate dehydrogenase_ mitochondrial	16	15	154.684	1.39548
P14174	MIF	12647.4	Macrophage migration inhibitory factor	6	5	45.7213	0.807095
Q9Y399	MRPS2	33534.4	28S ribosomal protein S2_ mitochondrial	3	3	18.8517	0.308191
P82932	MRPS6	14283.6	28S ribosomal protein S6_ mitochondrial	2	2	12.3688	1.16679
P11586	MTHFD1	102244	C-1-tetrahydrofolate synthase_ cytoplasmic	12	12	72.9056	0.603861
Q9UGC7	MTRF1L	43713.9	Peptide chain release factor 1-like_ mitochondrial	1	1	6.0475	0.147325
P55209	NAP1L1	45659.3	Nucleosome assembly protein 1-like 1	2	2	14.3388	2.82997
P19338	NCL	76671.5	Nucleolin	17	17	150.438	1.20259
P18615	NELFE	43353.9	Negative elongation factor E	2	2	24.9632	0.379935
P15531	NME1	17319.8	Nucleoside diphosphate kinase A	4	1	48.0868	1.79294
P22392;O60361	NME2	17412.1	Nucleoside diphosphate kinase B	6	2	52.247	1.39021
Q15233	NONO	54345.8	Non-POU domain-containing octamer-binding protein	3	3	25.5968	0.0798767
P06748	NPM1	32746.2	Nucleophosmin	4	4	32.8282	0.761659
O43809	NUDT21	26284.3	Cleavage and polyadenylation specificity factor subunit 5	1	1	14.1058	0.506859
P04181	OAT	48877.1	Ornithine aminotransferase_ mitochondrial	7	7	62.7871	0.660681
Q9NTK5	OLA1	44971.7	Obg-like ATPase 1	2	2	11.9773	0.481177
P07237	P4HB	57515.6	Protein disulfide-isomerase	8	8	45.7808	4.22102
Q9UQ80	PA2G4	44129.1	Proliferation-associated protein 2G4	10	9	68.5529	1.00154
P11940	PABPC1	70899.1	Polyadenylate-binding protein 1	5	1	32.3247	0.679138
Q13310	PABPC4	71125.2	Polyadenylate-binding protein 4	5	1	31.7034	0.635735
P22234	PAICS	47820.6	Multifunctional protein ADE2	6	5	36.4491	0.884059
Q99497	PARK7	20062.2	Protein/nucleic acid deglycase DJ-1	6	6	36.6608	0.632346
P09874	PARP1	113882	Poly [ADP-ribose] polymerase 1	4	4	25.666	0.169384
Q15365	PCBP1	38011.1	Poly(rC)-binding protein 1	10	9	68.4396	0.836578
Q15366	PCBP2	38979.4	Poly(rC)-binding protein 2	6	4	67.2274	0.586578
P57721	PCBP3	39750.5	Poly(rC)-binding protein 3	5	2	39.8205	0.138111
Q9Y5E7	PCDHB2	87767.2	Protocadherin beta-2	2	2	18.2036	3.62856
P22061	PCMT1	24807.5	Protein-L-isoaspartate(D-aspartate) O-methyltransferase	3	3	22.5363	0.477172
P12004	PCNA	29111	Proliferating cell nuclear antigen	7	6	57.6742	0.573007
P08559	PDHA1	43980.1	Pyruvate dehydrogenase E1 component subunit alpha_ somatic form_ mitochondrial	3	3	15.9586	0.887894
P11177	PDHB	39575.7	Pyruvate dehydrogenase E1 component subunit beta_ mitochondrial	5	5	29.1377	0.549939
P30101	PDIA3	57181.6	Protein disulfide-isomerase A3	8	8	40.2461	0.942231
P13667	PDIA4	73274.7	Protein disulfide-isomerase A4	8	6	54.7119	0.642053
Q15084	PDIA6	48520.6	Protein disulfide-isomerase A6	9	9	64.2917	1.12491
P30086	PEBP1	21170.9	Phosphatidylethanolamine-binding protein 1	3	3	18.0485	2.43151
O15067	PFAS	146388	Phosphoribosylformylglycinamidine synthase	3	2	17.5035	1.43101
P07737	PFN1	15225.3	Profilin-1	8	7	70.4686	1.46023
P18669	PGAM1	28918	Phosphoglycerate mutase 1	8	6	46.4446	1.10206
P15259	PGAM2	28937.3	Phosphoglycerate mutase 2	3	1	17.7508	55.8833
Q8N0Y7	PGAM4	28948	Probable phosphoglycerate mutase 4	2	1	13.0397	0.219147
P00558	PGK1	45014	Phosphoglycerate kinase 1	16	15	119.124	1.42029
O00264	PGRMC1	21785.2	Membrane-associated progesterone receptor component 1	2	2	22.122	0.5441
P35232	PHB	29861.1	Prohibitin	5	5	42.7972	1.70102
O43175	PHGDH	57392	D-3-phosphoglycerate dehydrogenase	11	10	81.9357	4.46264
P14618	PKM	58507.3	Pyruvate kinase PKM	22	22	189.549	2.05699
P13797	PLS3	71324.4	Plastin-3	6	5	51.724	0.773189
Q6S8J3;P0CG38;P0CG39;Q9BYX7	POTEE	122961	POTE ankyrin domain family member E	18	3	181.865	16.8775
A5A3E0	POTEF	123099	POTE ankyrin domain family member F	18	6	129.78	13.9341
Q15181	PPA1	33116.3	Inorganic pyrophosphatase	3	3	17.7902	0.286954
P62937;Q9Y536	PPIA	18240.6	Peptidyl-prolyl cis-trans isomerase A	13	12	134.969	1.40221
P62714;P67775	PPP2CB	36145.4	Serine/threonine-protein phosphatase 2A catalytic subunit beta isoform	2	2	12.0501	0.274253
P30153	PPP2R1A	66107.1	Serine/threonine-protein phosphatase 2A 65 kDa regulatory subunit A alpha isoform	1	1	13.2296	0.586824
Q06830;Q13162	PRDX1	22338.5	Peroxiredoxin-1	15	14	151.528	1.90898
P32119	PRDX2	22063	Peroxiredoxin-2	8	7	80.6857	1.90344
P30048	PRDX3	28034.8	Thioredoxin-dependent peroxide reductase_ mitochondrial	7	7	55.0351	0.911083
P30044	PRDX5	22314.6	Peroxiredoxin-5_ mitochondrial	5	5	32.9196	0.153217
P30041	PRDX6	25149.1	Peroxiredoxin-6	5	5	36.6029	1.7996
P60891	PRPS1	35347.5	Ribose-phosphate pyrophosphokinase 1	5	3	43.0247	0.161152
P11908	PRPS2	35168.4	Ribose-phosphate pyrophosphokinase 2	3	1	19.6063	23.9026
P28072	PSMB6	25585.9	Proteasome subunit beta type-6	1	1	6.5718	0.560453
P43686	PSMC4	47480.4	26S proteasome regulatory subunit 6B	5	5	41.1889	0.89676
Q13200	PSMD2	100941	26S proteasome non-ATPase regulatory subunit 2	11	10	74.8485	0.463895
P26599	PTBP1	57392.5	Polypyrimidine tract-binding protein 1	20	19	159.391	0.378076
Q15185	PTGES3	18982.6	Prostaglandin E synthase 3	1	1	6.387	1.16698
P32322	PYCR1	33588.8	Pyrroline-5-carboxylate reductase 1_ mitochondrial	2	1	12.7425	0.152789
Q96C36	PYCR2	33979.4	Pyrroline-5-carboxylate reductase 2	3	2	17.7434	0.927583
P63244	RACK1	35533	Receptor of activated protein C kinase 1	8	8	48.2426	1.24337
Q2PPJ7	RALGAPA2	213222	Ral GTPase-activating protein subunit alpha-2	2	2	12.4765	4.43925
P62826	RAN	24594.2	GTP-binding nuclear protein Ran	6	5	48.8504	3.03359
P43487	RANBP1	23481.2	Ran-specific GTPase-activating protein	1	1	12.9182	1.62097
Q09028	RBBP4	47940.9	Histone-binding protein RBBP4	7	7	60.2045	0.542261
Q16576	RBBP7	48162.3	Histone-binding protein RBBP7	8	8	61.6402	0.637493
P49756	RBM25	100528	RNA-binding protein 25	5	5	29.3403	3.46545
P38159	RBMX	42331.9	RNA-binding motif protein_ X chromosome	2	2	13.1246	0.4163
Q96E39	RBMXL1	42198.7	RNA binding motif protein_ X-linked-like-1	1	1	4.949	1.6157
O75526	RBMXL2	42985.4	RNA-binding motif protein_ X-linked-like-2	1	0	5.5583
P13489	RNH1	51798.4	Ribonuclease inhibitor	2	1	11.6008	1.3049
P27635;Q96L21	RPL10	25060.2	60S ribosomal protein L10	5	4	35.5081	0.268392
P62906	RPL10A	25002.4	60S ribosomal protein L10a	4	4	21.1613	1.27721
P62913	RPL11	20480.5	60S ribosomal protein L11	5	5	25.5661	0.927813
P30050	RPL12	17989.7	60S ribosomal protein L12	5	5	35.9882	0.4669
P40429	RPL13A	23634.3	60S ribosomal protein L13a	1	1	6.2449	0.161702
P61313	RPL15	24260.2	60S ribosomal protein L15	3	3	21.8462	0.529987
P18621	RPL17	21625.2	60S ribosomal protein L17	2	2	19.4974	0.915339
Q07020	RPL18	21748.6	60S ribosomal protein L18	3	2	26.1137	0.42109
Q02543	RPL18A	21047.5	60S ribosomal protein L18a	1	1	5.2555	3.11481
P84098	RPL19	23580.1	60S ribosomal protein L19	2	2	13.0268	0.231084
P46778	RPL21	18621.9	60S ribosomal protein L21	2	1	15.7638	0.975447
P35268	RPL22	14844	60S ribosomal protein L22	2	2	23.6818	0.149376
P62829	RPL23	14979.5	60S ribosomal protein L23	2	2	14.4437	0.71253
P62750	RPL23A	17695.1	60S ribosomal protein L23a	4	4	26.8419	0.52783
P61254;Q9UNX3	RPL26	17258.2	60S ribosomal protein L26	3	3	18.5152	0.395598
P61353	RPL27	15797.8	60S ribosomal protein L27	3	3	20.022	1.05915
P46779	RPL28	15804.6	60S ribosomal protein L28	3	3	19.5805	0.57388
P39023	RPL3	46394.1	60S ribosomal protein L3	7	7	66.2649	0.295484
P62888	RPL30	12955.2	60S ribosomal protein L30	2	1	15.6846	0
P62910	RPL32	15973.9	60S ribosomal protein L32	4	4	28.5586	0.224604
P49207	RPL34	13521.1	60S ribosomal protein L34	2	2	12.0171	0.0742622
P61513	RPL37A	10503.4	60S ribosomal protein L37a	2	2	12.909	1.38068
P36578	RPL4	47982.5	60S ribosomal protein L4	6	6	51.7239	0.439398
P46777	RPL5	34590.8	60S ribosomal protein L5	7	5	52.2605	0.425147
Q02878	RPL6	32785	60S ribosomal protein L6	2	2	13.4367	0.421153
P18124	RPL7	29282.9	60S ribosomal protein L7	3	3	35.4416	0.373587
P62424	RPL7A	30166.7	60S ribosomal protein L7a	7	7	55.3249	0.507973
P62917	RPL8	28252.8	60S ribosomal protein L8	8	8	57.611	0.301514
P32969	RPL9	21977.5	60S ribosomal protein L9	7	7	66.4084	0.44248
P05388;Q8NHW5	RPLP0	34444.7	60S acidic ribosomal protein P0	4	3	28.4088	0.742241
P05386	RPLP1	11628	60S acidic ribosomal protein P1	2	2	25.2576	0.687906
P05387	RPLP2	11665	60S acidic ribosomal protein P2	4	3	44.0584	0.624817
P04843	RPN1	68683.6	Dolichyl-diphosphooligosaccharide--protein glycosyltransferase subunit 1	7	6	39.8581	0.410436
P04844	RPN2	69398.1	Dolichyl-diphosphooligosaccharide--protein glycosyltransferase subunit 2	3	3	17.1755	0.359464
P62280	RPS11	18601.8	40S ribosomal protein S11	3	3	20.4609	1.47838
P62277	RPS13	17222.3	40S ribosomal protein S13	4	3	26.8512	0.253107
P62263	RPS14	16443.8	40S ribosomal protein S14	5	5	35.3203	0.22428
P62841	RPS15	17040.2	40S ribosomal protein S15	4	4	51.1029	0.26255
P62244	RPS15A	14953.6	40S ribosomal protein S15a	1	1	15.948	1.00982
P08708	RPS17	15607.2	40S ribosomal protein S17	1	1	7.3763	0.222016
P62269	RPS18	17718.7	40S ribosomal protein S18	1	1	6.1952	1.85383
P15880	RPS2	31609.6	40S ribosomal protein S2	4	3	35.8522	0.489812
P62266	RPS23	15978.7	40S ribosomal protein S23	4	4	36.1503	0.525664
P62847	RPS24	15423.2	40S ribosomal protein S24	3	3	21.9039	1.25202
P62854;Q5JNZ5	RPS26	13300.6	40S ribosomal protein S26	3	3	20.8064	0.241216
P23396	RPS3	26859.4	40S ribosomal protein S3	3	3	20.0263	0.701797
P61247	RPS3A	30173.1	40S ribosomal protein S3a	10	10	67.0878	0.687289
P62701	RPS4X	29825.9	40S ribosomal protein S4_ X isoform	12	11	73.4817	1.7413
P46782	RPS5	23047.5	40S ribosomal protein S5	4	4	36.2827	0.993226
P62753	RPS6	28851.8	40S ribosomal protein S6	5	4	39.4104	0.19543
P62081	RPS7	22126.9	40S ribosomal protein S7	8	8	63.2609	0.932148
P62241	RPS8	24490.3	40S ribosomal protein S8	6	6	45.4532	0.6318
P08865	RPSA	32968.2	40S ribosomal protein SA	8	7	45.8585	0.591477
Q9Y3I0	RTCB	55723.7	tRNA-splicing ligase RtcB homolog	3	3	17.5377	0.371764
Q6ZR62	RTL4	35141.5	Retrotransposon Gag-like protein 4	1	1	5.6438	0.377798
Q99584	S100A13	11471.2	Protein S100-A13	1	1	5.7888	0.247146
P31040	SDHA	73718.1	Succinate dehydrogenase [ubiquinone] flavoprotein subunit_ mitochondrial	6	6	36.3299	0.614966
P50454	SERPINH1	46554.7	Serpin H1	4	4	25.7214	0.926361
Q15393	SF3B3	136661	Splicing factor 3B subunit 3	5	4	30.1809	0.389874
P34897	SHMT2	56449.3	Serine hydroxymethyltransferase_ mitochondrial	7	6	41.6363	0.533464
P12235;P12236	SLC25A4	33292.7	ADP/ATP translocase 1	5	2	30.8382	0.189647
P05141	SLC25A5	33080.4	ADP/ATP translocase 2	5	2	30.0893	0.494283
Q7KZF4	SND1	102681	Staphylococcal nuclease domain-containing protein 1	11	11	66.6093	0.83171
P62314	SNRPD1	13281.6	Small nuclear ribonucleoprotein Sm D1	2	1	16.3282	1.1106
P62318	SNRPD3	14030.4	Small nuclear ribonucleoprotein Sm D3	2	2	13.2665	0.293015
P62304	SNRPE	10860.7	Small nuclear ribonucleoprotein E	1	1	5.8328	0.252305
P00441	SOD1	16163.9	Superoxide dismutase [Cu-Zn]	4	4	42.8844	2.52775
Q8WXA9	SREK1	59437.4	Splicing regulatory glutamine/lysine-rich protein 1	1	1	5.6471	0.521051
P37108	SRP14	14684	Signal recognition particle 14 kDa protein	1	1	6.6014	1.38905
Q07955	SRSF1	27858.7	Serine/arginine-rich splicing factor 1	5	5	38.3577	0.52905
P84103	SRSF3	19557.7	Serine/arginine-rich splicing factor 3	3	3	38.9136	0.460555
Q13242	SRSF9	25656.3	Serine/arginine-rich splicing factor 9	2	2	11.8073	0.548409
P05455	SSB	47008.2	Lupus La protein	5	5	31.1005	0.924539
Q04837	SSBP1	17259.7	Single-stranded DNA-binding protein_ mitochondrial	1	1	10.534	1.45643
Q9UJZ1	STOML2	38648.2	Stomatin-like protein 2_ mitochondrial	4	3	33.1354	7.60104
P51687	SUOX	60796.3	Sulfite oxidase_ mitochondrial	3	2	22.193	7.38141
O60506	SYNCRIP	69830.8	Heterogeneous nuclear ribonucleoprotein Q	8	6	51.7112	0.371188
P37802	TAGLN2	22562.6	Transgelin-2	6	3	37.7878	2.04649
Q13148	TARDBP	45082.1	TAR DNA-binding protein 43	4	4	42.9473	0.39887
P17987	TCP1	60856.9	T-complex protein 1 subunit alpha	13	13	115.696	1.39795
O60522	TDRD6	239996	Tudor domain-containing protein 6	5	4	33.9314	1.57792
P29401	TKT	68562.1	Transketolase	12	11	72.3979	1.57256
Q9H1K6	TLNRD1	38556.7	Talin rod domain-containing protein 1	2	0	9.1044
P60174	TPI1	31076.2	Triosephosphate isomerase	20	19	173.417	1.91349
P62995	TRA2B	33779.8	Transformer-2 protein homolog beta	2	2	12.585	0.291387
Q12931	TRAP1	80395.3	Heat shock protein 75 kDa_ mitochondrial	9	8	65.8805	0.96882
Q13263	TRIM28	90317.6	Transcription intermediary factor 1-beta	3	3	25.7654	3.35107
Q71U36	TUBA1A	50820	Tubulin alpha-1A chain	26	1	318.893	193.592
P68363;Q9H853	TUBA1B	50836	Tubulin alpha-1B chain	29	0	361.409
Q9BQE3	TUBA1C	50579.7	Tubulin alpha-1C chain	23	1	301.461	0.925322
Q13748;Q6PEY2	TUBA3C	50644	Tubulin alpha-3C/D chain	19	2	221.497	4.91508
P68366	TUBA4A	50665.8	Tubulin alpha-4A chain	22	2	263.948	1.42293
Q9NY65	TUBA8	50778	Tubulin alpha-8 chain	14	4	141.994	2.7748
P07437;A6NNZ2;Q3ZCM7;Q9H4B7	TUBB	50127.2	Tubulin beta chain	31	9	360.2	0.865304
Q13885	TUBB2A	50306.3	Tubulin beta-2A chain	22	1	229.463	2.55521
Q9BVA1	TUBB2B	50409.4	Tubulin beta-2B chain	22	0	248.455
Q13509	TUBB3	50889	Tubulin beta-3 chain	16	4	135.09	1.18795
P04350	TUBB4A	50042.1	Tubulin beta-4A chain	24	2	254.403	1.65156
P68371	TUBB4B	50287.4	Tubulin beta-4B chain	28	0	310.459
Q9BUF5	TUBB6	50313.5	Tubulin beta-6 chain	5	0	53.0877
P49411	TUFM	49883.8	Elongation factor Tu_ mitochondrial	14	14	120.531	0.496624
P10599	TXN	12022.7	Thioredoxin	1	1	14.6604	1.03521
P26368	U2AF2	53843.3	Splicing factor U2AF 65 kDa subunit	3	3	19.6969	0.355901
P22314	UBA1	118933	Ubiquitin-like modifier-activating enzyme 1	30	30	220.213	1.28178
P0CG47;P0CG48;P62979;P62987	UBB	25818.7	Polyubiquitin-B	1	1	7.2425	0.910675
P61088	UBE2N	17194.9	Ubiquitin-conjugating enzyme E2 N	1	1	6.0487	1.13933
P09936	UCHL1	25166.6	Ubiquitin carboxyl-terminal hydrolase isozyme L1	4	4	29.0398	0.598086
O60701	UGDH	55708.5	UDP-glucose 6-dehydrogenase	5	5	27.0304	12.2647
P55072	VCP	90006.3	Transitional endoplasmic reticulum ATPase	17	17	116.13	0.691199
P08670	VIM	53708.8	Vimentin	15	15	103.511	0.371828
Q9BQA1	WDR77	37465.8	Methylosome protein 50	1	1	6.5877	0.118351
P13010	XRCC5	83275	X-ray repair cross-complementing protein 5	6	6	32.2597	2.99884
P12956	XRCC6	70128.3	X-ray repair cross-complementing protein 6	5	4	29.6333	0.849052
P67809	YBX1	35924.2	Nuclease-sensitive element-binding protein 1	4	4	25.3752	1.33096
P31946	YWHAB	28196.5	14-3-3 protein beta/alpha	6	4	39.0536	0.210049
P62258;P31947;Q04917	YWHAE	29345	14-3-3 protein epsilon	12	10	96.3851	1.31489
P61981	YWHAG	28473.7	14-3-3 protein gamma	5	3	38.9297	0.7202
P27348	YWHAQ	28049.4	14-3-3 protein theta	4	3	33.8519	1.39536
P63104	YWHAZ	27916.2	14-3-3 protein zeta/delta	7	4	50.6834	5.68431

## Sheet: Interactome of I103K
Table S5: List of proteins in I103K interactome relative to Bag-1S interactome
Accession	Gene	Mass	Description	Peptide count	Unique peptides	Confidence score	Fold Change
P24752	ACAT1	45484.8	Acetyl-CoA acetyltransferase_ mitochondrial	8	8	61.6398	0.228234
P60709;P63261;Q562R1	ACTB	42079	Actin_ cytoplasmic 1	31	12	397.821	0.715406
P68032;P62736;P68133	ACTC1	42361.2	Actin_ alpha cardiac muscle 1	19	1	200.583	0.101888
P63267	ACTG2	42276.2	Actin_ gamma-enteric smooth muscle	18	1	160.663	Infinity
O95994;Q8TD06	AGR2	20036.3	Anterior gradient protein 2 homolog	10	9	111.92	5.03128
O95831	AIFM1	67185.8	Apoptosis-inducing factor 1_ mitochondrial	4	4	25.0119	0.328806
P54819	AK2	26705.9	Adenylate kinase 2_ mitochondrial	5	5	19.3627	0.390246
P15121	AKR1B1	36252.6	Aldose reductase	3	3	15.9394	0.196258
P05091	ALDH2	56894.6	Aldehyde dehydrogenase_ mitochondrial	3	3	18.5651	0.0846313
P04075;P05062	ALDOA	39876.3	Fructose-bisphosphate aldolase A	31	27	337.941	1.22039
P09972	ALDOC	39855.1	Fructose-bisphosphate aldolase C	8	3	64.627	4.10676
Q86V81	ALYREF	26887.9	THO complex subunit 4	8	8	88.1862	0.138425
P07355;A6NMY6	ANXA2	38832.2	Annexin A2	8	7	65.4677	1.38556
P08758	ANXA5	35993.9	Annexin A5	3	3	27.5417	1.0212
P84077;P61204;P18085;P84085	ARF1	20753.8	ADP-ribosylation factor 1	4	4	34.0769	0.795403
P52565	ARHGDIA	23264.2	Rho GDP-dissociation inhibitor 1	4	4	41.0084	0.545939
P05023	ATP1A1	114208	Sodium/potassium-transporting ATPase subunit alpha-1	8	8	59.8279	0.478417
P25705	ATP5F1A	59864.8	ATP synthase subunit alpha_ mitochondrial	25	23	207.099	0.585345
P06576	ATP5F1B	56560	ATP synthase subunit beta_ mitochondrial	31	29	283.476	0.577634
P48047	ATP5O	23391.4	ATP synthase subunit O_ mitochondrial	2	2	11.7554	1.55008
Q99933	BAG1	39006.9	BAG family molecular chaperone regulator 1	35	34	328.914	1.95218
P20290	BTF3	22225	Transcription factor BTF3	2	2	13.4999	0.166812
Q07021	C1QBP	31761.5	Complement component 1 Q subcomponent-binding protein_ mitochondrial	5	5	62.3475	0.319055
Q9H7E9	C8orf33	25334.7	UPF0488 protein C8orf33	1	1	6.0808	0.0195846
P00918	CA2	29303.1	Carbonic anhydrase 2	6	6	51.9651	0.546452
P0DP23;P0DP24;P0DP25	CALM1	16837.7	Calmodulin-1	14	12	132.382	0.806095
P27797	CALR	48312.7	Calreticulin	11	11	114.205	0.638604
P27824	CANX	68024.6	Calnexin	9	9	77.874	0.487909
P0DN79;P35520	CBSL	61213.9	Cystathionine beta-synthase-like protein	6	6	36.2894	0.375479
P78371	CCT2	57830.5	T-complex protein 1 subunit beta	19	16	126.84	0.568675
P49368	CCT3	61104.3	T-complex protein 1 subunit gamma	2	2	13.5747	0.0788944
P50991	CCT4	58437.6	T-complex protein 1 subunit delta	7	7	49.4796	1.61534
P48643	CCT5	60127.4	T-complex protein 1 subunit epsilon	10	8	67.2577	0.345762
P40227	CCT6A	58480.5	T-complex protein 1 subunit zeta	6	6	42.6937	0.337735
Q99832	CCT7	59880	T-complex protein 1 subunit eta	7	7	45.3664	0.314241
P50990	CCT8	60191	T-complex protein 1 subunit theta	3	3	17.8593	1.3136
P21926	CD9	25986.4	CD9 antigen	2	2	6.7341	1.83908
P23528	CFL1	18730.6	Cofilin-1	10	8	112.244	1.56331
Q9Y281	CFL2	18850.7	Cofilin-2	5	2	43.0143	0.830472
P12277	CKB	42929.5	Creatine kinase B-type	14	14	145.438	0.611976
P12532	CKMT1A	47436	Creatine kinase U-type_ mitochondrial	7	7	63.5764	0.151311
Q16740	CLPP	30465.3	ATP-dependent Clp protease proteolytic subunit_ mitochondrial	1	1	5.1969	0.0151035
P21964	COMT	30493.3	Catechol O-methyltransferase	1	1	6.1055	0.260405
O14579	COPE	34710.2	Coatomer subunit epsilon	3	3	17.9172	0.463323
O75131	CPNE3	60986.1	Copine-3	11	10	86.4088	0.811124
O75390	CS	51940.7	Citrate synthase_ mitochondrial	7	5	52.6904	0.697638
P07339	CTSD	45065.5	Cathepsin D	11	11	90.8677	2.86118
O60888	CUTA	19230.4	Protein CutA	2	2	11.1382	0.498781
P00387	CYB5R3	34463	NADH-cytochrome b5 reductase 3	3	3	16.2391	0.243087
Q92499	DDX1	83401.7	ATP-dependent RNA helicase DDX1	2	2	11.955	0.831755
Q92841	DDX17	80956.9	Probable ATP-dependent RNA helicase DDX17	7	5	46.4654	0.164723
Q9NR30	DDX21	87857.8	Nucleolar RNA helicase 2	6	6	34.3044	0.450436
Q13838;O00148	DDX39B	49447.7	Spliceosome RNA helicase DDX39B	7	7	45.4756	0.263178
P17844	DDX5	69661.4	Probable ATP-dependent RNA helicase DDX5	5	3	38.2582	0.115936
O43143	DHX15	91731.4	Pre-mRNA-splicing factor ATP-dependent RNA helicase DHX15	5	5	30.2858	0.385979
Q08211	DHX9	142270	ATP-dependent RNA helicase A	17	15	136.711	0.138936
P09622	DLD	54747.6	Dihydrolipoyl dehydrogenase_ mitochondrial	8	8	51.2831	0.442953
P60981	DSTN	18962	Destrin	3	2	20.6073	1.57448
P30084	ECHS1	31843.7	Enoyl-CoA hydratase_ mitochondrial	6	5	42.8405	0.37275
P68104;Q5VTE0	EEF1A1	50483.1	Elongation factor 1-alpha 1	35	24	348.903	0.762614
Q05639	EEF1A2	50812.4	Elongation factor 1-alpha 2	17	7	188.173	2.12138
P26641	EEF1G	50461	Elongation factor 1-gamma	15	14	134.184	0.70671
P13639	EEF2	96307.8	Elongation factor 2	39	38	372.754	0.671532
P60842	EIF4A1	46382.2	Eukaryotic initiation factor 4A-I	19	10	144.528	0.519011
Q14240	EIF4A2	46630.5	Eukaryotic initiation factor 4A-II	10	1	78.1811	4.35808
P38919	EIF4A3	47156.3	Eukaryotic initiation factor 4A-III	6	2	34.7524	0.0971934
Q15056	EIF4H	27442.1	Eukaryotic translation initiation factor 4H	1	1	5.962	1.17801
P63241;Q6IS14;Q9GZV4	EIF5A	17060.4	Eukaryotic translation initiation factor 5A-1	4	3	36.7837	0.613871
Q15717	ELAVL1	36263	ELAV-like protein 1	3	3	18.8163	0.0805759
P06733	ENO1	47511.2	Alpha-enolase	33	27	341.609	0.436354
P00924	ENO1	46873.2	Enolase 1	22	21	184.211	1.80247
P09104	ENO2	47610.8	Gamma-enolase	8	2	82.8204	1.99365
P13929	ENO3	47329.1	Beta-enolase	6	0	74.5671
P84090	ERH	12430	Enhancer of rudimentary homolog	1	1	7.801	0.0545023
P30040	ERP29	29050.5	Endoplasmic reticulum resident protein 29	1	1	6.739	0.201853
P13804	ETFA	35421.8	Electron transfer flavoprotein subunit alpha_ mitochondrial	6	6	38.4912	0.240066
P09467	FBP1	37241.7	Fructose-1_6-bisphosphatase 1	5	4	47.4497	2.87447
Q02790	FKBP4	52089.8	Peptidyl-prolyl cis-trans isomerase FKBP4	3	3	21.0831	1.17587
P11413	G6PD	59713.1	Glucose-6-phosphate 1-dehydrogenase	9	9	67.6808	2.267
Q14697	GANAB	107330	Neutral alpha-glucosidase AB	20	20	159.887	0.728496
P04406	GAPDH	36224.4	Glyceraldehyde-3-phosphate dehydrogenase	29	28	326.124	1.10896
P50395	GDI2	51119.6	Rab GDP dissociation inhibitor beta	9	8	61.3494	1.74394
Q04760	GLO1	21005.9	Lactoylglutathione lyase	3	2	24.4982	4.87249
P62879	GNB2	38072.5	Guanine nucleotide-binding protein G(I)/G(S)/G(T) subunit beta-2	1	1	5.8348	0.0807479
P06744	GPI	63375.4	Glucose-6-phosphate isomerase	11	10	83.3518	0.657486
P09211	GSTP1	23584	Glutathione S-transferase P	5	4	47.6494	0.38876
Q16836	HADH	34350.6	Hydroxyacyl-coenzyme A dehydrogenase_ mitochondrial	2	2	20.7818	0.146797
P40939	HADHA	83741.2	Trifunctional enzyme subunit alpha_ mitochondrial	3	3	14.9626	0.69719
P55084	HADHB	51579.7	Trifunctional enzyme subunit beta_ mitochondrial	5	5	36.4745	0.483794
P10412;P16402;P16403;Q02539	HIST1H1E	21865.3	Histone H1.4	1	1	6.8845	0.0742223
O60814;P06899;P23527;P33778;P57053;P58876;P62807;Q16778;Q5QNW6;Q8N257;Q93079;Q99877;Q99879;Q99880;Q96A08	HIST1H2BK	13890.2	Histone H2B type 1-K	2	1	16.0891	0.105571
P62805	HIST1H4A	11367.4	Histone H4	3	3	20.3995	0.431408
P09651;Q32P51	HNRNPA1	38860.8	Heterogeneous nuclear ribonucleoprotein A1	14	14	120.184	0.366606
P22626	HNRNPA2B1	37486.8	Heterogeneous nuclear ribonucleoproteins A2/B1	17	16	150.146	0.155608
P51991	HNRNPA3	39823.1	Heterogeneous nuclear ribonucleoprotein A3	9	9	77.9716	0.195144
Q99729	HNRNPAB	36339	Heterogeneous nuclear ribonucleoprotein A/B	4	4	28.5071	0.11945
P07910;B2RXH8;B7ZW38;O60812;P0DMR1	HNRNPC	33727.1	Heterogeneous nuclear ribonucleoproteins C1/C2	6	5	42.6492	0.358392
Q14103	HNRNPD	38605.3	Heterogeneous nuclear ribonucleoprotein D0	5	5	34.186	0.499063
O14979	HNRNPDL	46608.7	Heterogeneous nuclear ribonucleoprotein D-like	4	4	27.7997	0.130237
P52597	HNRNPF	46014.1	Heterogeneous nuclear ribonucleoprotein F	4	3	38.6166	0.19205
P31943	HNRNPH1	49514.7	Heterogeneous nuclear ribonucleoprotein H	9	5	90.8408	0.124836
P55795	HNRNPH2	49548.8	Heterogeneous nuclear ribonucleoprotein H2	4	1	33.3104	0.0181495
P31942	HNRNPH3	36983.6	Heterogeneous nuclear ribonucleoprotein H3	5	5	33.9937	0.134737
P61978	HNRNPK	51261.5	Heterogeneous nuclear ribonucleoprotein K	21	21	180.844	0.491141
P14866	HNRNPL	64760.2	Heterogeneous nuclear ribonucleoprotein L	13	12	124.301	0.11431
P52272	HNRNPM	77801.1	Heterogeneous nuclear ribonucleoprotein M	5	5	41.8951	0.351083
O43390	HNRNPR	71228.3	Heterogeneous nuclear ribonucleoprotein R	3	2	20.224	1.05417
Q00839	HNRNPU	91325.9	Heterogeneous nuclear ribonucleoprotein U	17	16	172.992	0.204536
P00492	HPRT1	24807.5	Hypoxanthine-guanine phosphoribosyltransferase	2	2	12.9702	0.486194
Q99714	HSD17B10	27151.2	3-hydroxyacyl-CoA dehydrogenase type-2	12	11	116.108	0.432629
P51659	HSD17B4	80142.7	Peroxisomal multifunctional enzyme type 2	5	4	37.2909	0.304131
P07900;Q58FG1;Q58FG0	HSP90AA1	85059.1	Heat shock protein HSP 90-alpha	38	27	412.302	1.08165
Q14568	HSP90AA2P	39478.9	Heat shock protein HSP 90-alpha A2	7	3	72.3505	0.816164
P08238	HSP90AB1	83606.5	Heat shock protein HSP 90-beta	41	25	428.009	0.746914
Q58FF8	HSP90AB2P	44520.1	Putative heat shock protein HSP 90-beta 2	8	2	75.93	1.20945
Q58FF7	HSP90AB3P	68667.1	Putative heat shock protein HSP 90-beta-3	8	1	102.566	0.707627
Q58FF6	HSP90AB4P	58891.8	Putative heat shock protein HSP 90-beta 4	2	1	22.1212	Infinity
P14625	HSP90B1	92754.2	Endoplasmin	12	10	113.669	0.455805
P0DMV8;P0DMV9;P48741	HSPA1A	70337.5	Heat shock 70 kDa protein 1A	71	49	769.177	1.20572
P34931	HSPA1L	70774.3	Heat shock 70 kDa protein 1-like	22	0	244.695
P54652	HSPA2	70306.2	Heat shock-related 70 kDa protein 2	26	7	212.262	1.62634
P11021	HSPA5	72447.1	Endoplasmic reticulum chaperone BiP	25	22	258.402	0.656609
P17066	HSPA6	71484.5	Heat shock 70 kDa protein 6	13	0	153.151
P11142	HSPA8	71126.3	Heat shock cognate 71 kDa protein	50	34	499.726	1.21585
P38646	HSPA9	73965.8	Stress-70 protein_ mitochondrial	25	23	172.181	0.805321
P04792	HSPB1	22839.6	Heat shock protein beta-1	10	10	122.539	8.02499
P10809	HSPD1	61225.9	60 kDa heat shock protein_ mitochondrial	36	34	337.54	0.937445
P61604	HSPE1	10931.7	10 kDa heat shock protein_ mitochondrial	11	11	81.4635	1.25092
Q9NZI8	IGF2BP1	63822.9	Insulin-like growth factor 2 mRNA-binding protein 1	3	3	21.3116	0.338465
P01857	IGHG1	36619.2	Immunoglobulin heavy constant gamma 1	39	22	534.369	2.74752
P01859	IGHG2	36528	Immunoglobulin heavy constant gamma 2	29	20	354.699	1.99237
P01860	IGHG3	42313.5	Immunoglobulin heavy constant gamma 3	33	14	334.005	3.59261
P01861	IGHG4	36453.8	Immunoglobulin heavy constant gamma 4	21	2	279.45	3.9774
P01764;P01768;P0DP03;A0A0B4J1X5;A0A0C4DH42;P01767;P01772;P0DP02	IGHV3-23	12753.4	Immunoglobulin heavy variable 3-23	4	4	28.6307	2.53641
A0A075B6R2;A0A087WSY4;A0A0C4DH41;P01824;P01825;P06331;P0DP06;P0DP07;P0DP08	IGHV4-4	12961.8	Immunoglobulin heavy variable 4-4	1	1	14.0748	1.54713
P01834	IGKC	11936.1	Immunoglobulin kappa constant	19	19	265.456	3.20198
A0A0C4DH72;A0A0C4DH73;P01597;P01611;P04432	IGKV1-6	12868.6	Immunoglobulin kappa variable 1-6	2	2	21.6257	1.7773
A0A075B6P5;A0A087WW87;P01614;P01615	IGKV2-28	13070.8	Immunoglobulin kappa variable 2-28	2	1	13.8273	12.4388
P06310;A0A075B6S2;A0A075B6S6;A0A0A0MRZ7;A2NJV5	IGKV2-30	13299.1	Immunoglobulin kappa variable 2-30	2	1	13.5037	0.793731
P04433;A0A0A0MRZ8	IGKV3-11	12689.2	Immunoglobulin kappa variable 3-11	5	4	39.2836	3.94726
P01619;A0A0C4DH25	IGKV3-20	12671.2	Immunoglobulin kappa variable 3-20	4	3	38.3465	6.63962
P06312	IGKV4-1	13494.1	Immunoglobulin kappa variable 4-1	2	2	21.9142	5.80576
P0DOY3;P0DOY2;P0CF74;A0M8Q6	IGLC3	11436.6	Immunoglobulin lambda constant 3	14	8	157.534	2.25964
B9A064;P0CG04	IGLL5	23405.4	Immunoglobulin lambda-like polypeptide 5	10	3	139.363	2.22318
Q12905	ILF2	43290.3	Interleukin enhancer-binding factor 2	10	9	69.4115	0.285676
Q12906	ILF3	95737.7	Interleukin enhancer-binding factor 3	15	15	107.11	0.271119
P12268	IMPDH2	56261.3	Inosine-5'-monophosphate dehydrogenase 2	2	2	18.6184	0.0804361
P05161	ISG15	17944.6	Ubiquitin-like protein ISG15	6	6	32.0487	11.0889
Q96AB3	ISOC2	22622.4	Isochorismatase domain-containing protein 2	1	1	6.2125	0.0921193
Q92945	KHSRP	73400.6	Far upstream element-binding protein 2	6	6	41.8757	0.499667
P52292	KPNA2	58204.2	Importin subunit alpha-1	5	4	31.456	0.601778
Q14974	KPNB1	98482	Importin subunit beta-1	5	5	29.9057	0.253228
P04264	KRT1	66209.9	Keratin_ type II cytoskeletal 1	12	12	88.153	2.94355
P05783	KRT18	48057.9	Keratin_ type I cytoskeletal 18	19	18	182.72	1.67974
P08727	KRT19	44106.1	Keratin_ type I cytoskeletal 19	15	14	132.982	3.16184
P05787;P08729;P14136;P19013;Q6KB66	KRT8	53704.4	Keratin_ type II cytoskeletal 8	30	27	312.254	3.40387
P35527	KRT9	62292.5	Keratin_ type I cytoskeletal 9	9	9	66.5705	3.91103
P00338;Q9BYZ2	LDHA	36973.9	L-lactate dehydrogenase A chain	14	12	123.658	0.559157
P07195;P07864;Q6ZMR3	LDHB	36923.7	L-lactate dehydrogenase B chain	15	14	141.203	0.515245
P43243	MATR3	95136.6	Matrin-3	9	8	81.6561	0.29666
P40925	MDH1	36654.3	Malate dehydrogenase_ cytoplasmic	4	4	23.7305	0.311363
P40926	MDH2	35959.6	Malate dehydrogenase_ mitochondrial	15	14	174.543	0.64809
P14174	MIF	12647.4	Macrophage migration inhibitory factor	6	5	53.9684	0.239997
Q9Y399	MRPS2	33534.4	28S ribosomal protein S2_ mitochondrial	2	2	13.1002	0.0795718
P82932	MRPS6	14283.6	28S ribosomal protein S6_ mitochondrial	2	2	12.353	0.466511
P11586	MTHFD1	102244	C-1-tetrahydrofolate synthase_ cytoplasmic	11	10	70.6396	0.286614
Q9UGC7	MTRF1L	43713.9	Peptide chain release factor 1-like_ mitochondrial	1	1	6.0475	0.0207931
P55209	NAP1L1	45659.3	Nucleosome assembly protein 1-like 1	3	3	21.3132	0.204141
P19338	NCL	76671.5	Nucleolin	16	15	140.144	0.455188
P18615	NELFE	43353.9	Negative elongation factor E	1	1	12.7186	0.0802697
P15531	NME1	17319.8	Nucleoside diphosphate kinase A	10	6	73.9209	1.5671
P22392;O60361	NME2	17412.1	Nucleoside diphosphate kinase B	11	7	97.4566	1.03112
Q15233	NONO	54345.8	Non-POU domain-containing octamer-binding protein	2	2	13.5357	0.0254395
P06748	NPM1	32746.2	Nucleophosmin	7	7	73.6987	0.186641
O43809	NUDT21	26284.3	Cleavage and polyadenylation specificity factor subunit 5	1	1	14.1058	0.251343
P04181	OAT	48877.1	Ornithine aminotransferase_ mitochondrial	6	5	56.0527	0.412497
Q9NTK5	OLA1	44971.7	Obg-like ATPase 1	1	1	5.9656	0.987165
P07237	P4HB	57515.6	Protein disulfide-isomerase	14	14	132.422	1.89641
Q9UQ80	PA2G4	44129.1	Proliferation-associated protein 2G4	9	9	62.2035	0.971808
P11940	PABPC1	70899.1	Polyadenylate-binding protein 1	5	1	39.6046	0.294054
Q13310	PABPC4	71125.2	Polyadenylate-binding protein 4	5	1	38.9833	0
P22234	PAICS	47820.6	Multifunctional protein ADE2	9	6	71.9119	0.607007
Q99497	PARK7	20062.2	Protein/nucleic acid deglycase DJ-1	6	6	48.5398	0.385559
P09874	PARP1	113882	Poly [ADP-ribose] polymerase 1	4	4	25.1727	0.0811536
Q15365	PCBP1	38011.1	Poly(rC)-binding protein 1	12	10	102.26	0.686749
Q15366	PCBP2	38979.4	Poly(rC)-binding protein 2	12	9	106.988	0.447636
P57721	PCBP3	39750.5	Poly(rC)-binding protein 3	4	2	34.221	0.0976827
P22061	PCMT1	24807.5	Protein-L-isoaspartate(D-aspartate) O-methyltransferase	4	3	36.5391	0.231625
P12004	PCNA	29111	Proliferating cell nuclear antigen	3	3	30.0464	0.110858
P08559	PDHA1	43980.1	Pyruvate dehydrogenase E1 component subunit alpha_ somatic form_ mitochondrial	2	2	10.4719	0.320186
P11177	PDHB	39575.7	Pyruvate dehydrogenase E1 component subunit beta_ mitochondrial	3	3	18.0166	0.224442
P30101	PDIA3	57181.6	Protein disulfide-isomerase A3	9	9	63.5314	0.958466
P13667	PDIA4	73274.7	Protein disulfide-isomerase A4	5	5	36.6356	0.583024
Q15084	PDIA6	48520.6	Protein disulfide-isomerase A6	9	9	85.6358	0.494878
P07737	PFN1	15225.3	Profilin-1	8	8	76.5358	1.48624
P18669;P15259	PGAM1	28918	Phosphoglycerate mutase 1	6	5	59.913	0.700787
Q8N0Y7	PGAM4	28948	Probable phosphoglycerate mutase 4	2	1	20.3917	0.203853
P00558	PGK1	45014	Phosphoglycerate kinase 1	17	17	145.401	0.829732
O00264	PGRMC1	21785.2	Membrane-associated progesterone receptor component 1	2	2	22.122	0.498974
P35232	PHB	29861.1	Prohibitin	4	3	29.8588	0.549203
O43175	PHGDH	57392	D-3-phosphoglycerate dehydrogenase	11	9	80.1986	0.170375
P14618	PKM	58507.3	Pyruvate kinase PKM	34	32	334.834	1.20759
P13797	PLS3	71324.4	Plastin-3	10	10	70.237	0.505653
Q6S8J3;P0CG38;P0CG39;Q9BYX7	POTEE	122961	POTE ankyrin domain family member E	13	2	179.166	5.23815
A5A3E0	POTEF	123099	POTE ankyrin domain family member F	12	4	112.173	1.37052
Q15181	PPA1	33116.3	Inorganic pyrophosphatase	3	3	23.9382	0.339052
P62937;Q9Y536;P30405	PPIA	18240.6	Peptidyl-prolyl cis-trans isomerase A	21	21	183.398	1.0101
P23284	PPIB	23799.6	Peptidyl-prolyl cis-trans isomerase B	4	4	25.3452	2.87531
P62714;P67775	PPP2CB	36145.4	Serine/threonine-protein phosphatase 2A catalytic subunit beta isoform	2	2	12.0501	0.264194
P30153	PPP2R1A	66107.1	Serine/threonine-protein phosphatase 2A 65 kDa regulatory subunit A alpha isoform	1	1	13.2296	1.08144
Q06830;Q13162	PRDX1	22338.5	Peroxiredoxin-1	15	14	163.433	1.32031
P32119	PRDX2	22063	Peroxiredoxin-2	10	9	93.233	1.25703
P30048	PRDX3	28034.8	Thioredoxin-dependent peroxide reductase_ mitochondrial	8	8	60.5918	0.400984
P30044	PRDX5	22314.6	Peroxiredoxin-5_ mitochondrial	5	5	30.5952	0.263001
P30041	PRDX6	25149.1	Peroxiredoxin-6	5	5	39.0048	0.689579
P60891;P11908	PRPS1	35347.5	Ribose-phosphate pyrophosphokinase 1	5	5	43.0491	0.114376
P28066	PSMA5	26582.2	Proteasome subunit alpha type-5	1	1	6.5061	1.0724
P28072	PSMB6	25585.9	Proteasome subunit beta type-6	1	1	13.123	0.542385
Q13200	PSMD2	100941	26S proteasome non-ATPase regulatory subunit 2	6	5	33.5505	0.261794
P26599	PTBP1	57392.5	Polypyrimidine tract-binding protein 1	18	18	136.99	0.203913
P62820;Q92928;Q9H0U4;P61026;Q15286	RAB1A	22905.9	Ras-related protein Rab-1A	3	3	27.7112	1.07802
P63244	RACK1	35533	Receptor of activated protein C kinase 1	7	7	46.8166	0.655512
Q2PPJ7	RALGAPA2	213222	Ral GTPase-activating protein subunit alpha-2	1	1	6.4184	0.726871
P62826	RAN	24594.2	GTP-binding nuclear protein Ran	8	8	66.918	2.09721
P43487	RANBP1	23481.2	Ran-specific GTPase-activating protein	2	1	11.0958	0.40099
Q09028	RBBP4	47940.9	Histone-binding protein RBBP4	6	5	55.9633	0.206954
Q16576	RBBP7	48162.3	Histone-binding protein RBBP7	5	5	50.5835	0.468638
P38159	RBMX	42331.9	RNA-binding motif protein_ X chromosome	2	2	13.1155	0.012947
Q96E39	RBMXL1	42198.7	RNA binding motif protein_ X-linked-like-1	1	0	4.949
P13489	RNH1	51798.4	Ribonuclease inhibitor	5	3	36.6139	1.14689
P27635;Q96L21	RPL10	25060.2	60S ribosomal protein L10	6	5	41.6325	0.164721
P62906	RPL10A	25002.4	60S ribosomal protein L10a	3	3	21.4279	0.472947
P62913	RPL11	20480.5	60S ribosomal protein L11	3	3	19.9165	0.326191
P30050	RPL12	17989.7	60S ribosomal protein L12	5	5	35.9419	0.276973
P61313	RPL15	24260.2	60S ribosomal protein L15	4	4	27.6104	0.22644
P18621	RPL17	21625.2	60S ribosomal protein L17	2	2	19.8087	0.10318
Q07020	RPL18	21748.6	60S ribosomal protein L18	3	2	26.1137	0.0286934
Q02543	RPL18A	21047.5	60S ribosomal protein L18a	1	0	5.2555
P84098	RPL19	23580.1	60S ribosomal protein L19	1	1	7.0877	0.0752269
P46778	RPL21	18621.9	60S ribosomal protein L21	3	2	24.1098	0.564038
P35268	RPL22	14844	60S ribosomal protein L22	2	2	23.6657	0.107562
P62750	RPL23A	17695.1	60S ribosomal protein L23a	4	3	27.3852	0.342936
P61254;Q9UNX3	RPL26	17258.2	60S ribosomal protein L26	1	1	5.8736	0.0626494
P61353	RPL27	15797.8	60S ribosomal protein L27	3	3	26.9004	0.290901
P46779	RPL28	15804.6	60S ribosomal protein L28	3	3	19.1858	0.557141
P39023	RPL3	46394.1	60S ribosomal protein L3	5	5	52.3046	0.136075
P62888	RPL30	12955.2	60S ribosomal protein L30	2	1	15.6846	0.0005912
P62910	RPL32	15973.9	60S ribosomal protein L32	3	3	29.1563	0.360167
P49207	RPL34	13521.1	60S ribosomal protein L34	1	1	5.8021	0.756663
P61513	RPL37A	10503.4	60S ribosomal protein L37a	1	1	6.4735	0.252594
P36578	RPL4	47982.5	60S ribosomal protein L4	4	4	31.1297	0.249
P46777	RPL5	34590.8	60S ribosomal protein L5	6	6	52.4168	0.191672
Q02878	RPL6	32785	60S ribosomal protein L6	3	3	12.6712	169.889
P18124	RPL7	29282.9	60S ribosomal protein L7	4	4	41.1296	0.384983
P62424	RPL7A	30166.7	60S ribosomal protein L7a	6	5	36.0737	0.48125
P62917	RPL8	28252.8	60S ribosomal protein L8	8	8	57.9079	0.191501
P32969	RPL9	21977.5	60S ribosomal protein L9	8	7	62.6088	0.118263
P05388;Q8NHW5	RPLP0	34444.7	60S acidic ribosomal protein P0	3	3	21.0507	0.340655
P05386	RPLP1	11628	60S acidic ribosomal protein P1	4	3	37.3154	0.529028
P05387	RPLP2	11665	60S acidic ribosomal protein P2	3	3	39.6206	0.360365
P04843	RPN1	68683.6	Dolichyl-diphosphooligosaccharide--protein glycosyltransferase subunit 1	5	4	42.5946	0.83863
P04844	RPN2	69398.1	Dolichyl-diphosphooligosaccharide--protein glycosyltransferase subunit 2	3	3	16.6611	0.266609
P62280	RPS11	18601.8	40S ribosomal protein S11	1	1	7.153	0.0804869
P62277	RPS13	17222.3	40S ribosomal protein S13	4	2	26.8176	0.396612
P62263	RPS14	16443.8	40S ribosomal protein S14	2	2	14.8356	0.116485
P62841	RPS15	17040.2	40S ribosomal protein S15	5	5	57.0472	0.0428123
P62244	RPS15A	14953.6	40S ribosomal protein S15a	1	1	7.974	0.0553557
P08708	RPS17	15607.2	40S ribosomal protein S17	2	2	15.7715	0.129319
P15880	RPS2	31609.6	40S ribosomal protein S2	5	4	42.9562	0.260029
P60866	RPS20	13486.8	40S ribosomal protein S20	1	1	7.2418	0.867268
P62266	RPS23	15978.7	40S ribosomal protein S23	3	3	28.8246	0.310374
P62851	RPS25	13799.2	40S ribosomal protein S25	1	0	6.6349
P62854;Q5JNZ5	RPS26	13300.6	40S ribosomal protein S26	3	3	20.7413	0.126867
P23396	RPS3	26859.4	40S ribosomal protein S3	4	4	34.4491	0.346106
P61247	RPS3A	30173.1	40S ribosomal protein S3a	8	8	59.1591	0.261656
P62701	RPS4X	29825.9	40S ribosomal protein S4_ X isoform	11	9	71.4169	0.496401
P46782	RPS5	23047.5	40S ribosomal protein S5	3	3	30.0331	0.385915
P62753	RPS6	28851.8	40S ribosomal protein S6	4	3	31.6031	0.22099
P62081	RPS7	22126.9	40S ribosomal protein S7	9	8	61.7669	1.63313
P62241	RPS8	24490.3	40S ribosomal protein S8	4	4	30.7721	0.283553
P08865	RPSA	32968.2	40S ribosomal protein SA	6	5	39.0097	1.83223
Q6ZR62	RTL4	35141.5	Retrotransposon Gag-like protein 4	1	1	5.6438	0.781245
P31949	S100A11	11854.5	Protein S100-A11	5	4	50.0874	2.09895
Q99584	S100A13	11471.2	Protein S100-A13	1	1	5.7888	0.185298
P50454	SERPINH1	46554.7	Serpin H1	8	6	50.2782	0.564036
Q01105	SET	33488.9	Protein SET	2	2	21.6158	0.826195
Q15393	SF3B3	136661	Splicing factor 3B subunit 3	3	3	18.5138	0.203738
P34897	SHMT2	56449.3	Serine hydroxymethyltransferase_ mitochondrial	7	6	41.5722	0.344158
P12235;P12236	SLC25A4	33292.7	ADP/ATP translocase 1	9	3	61.5938	0.177542
P05141	SLC25A5	33080.4	ADP/ATP translocase 2	10	4	69.2054	0.992411
Q7KZF4	SND1	102681	Staphylococcal nuclease domain-containing protein 1	12	12	70.2642	0.340773
P62314	SNRPD1	13281.6	Small nuclear ribonucleoprotein Sm D1	2	2	16.2888	0.168921
P62318	SNRPD3	14030.4	Small nuclear ribonucleoprotein Sm D3	1	1	6.4124	0.0574244
P62304	SNRPE	10860.7	Small nuclear ribonucleoprotein E	1	1	5.8328	0.289809
P00441	SOD1	16163.9	Superoxide dismutase [Cu-Zn]	4	4	52.9215	1.06938
Q8WXA9	SREK1	59437.4	Splicing regulatory glutamine/lysine-rich protein 1	2	2	10.817	5.52151
P37108	SRP14	14684	Signal recognition particle 14 kDa protein	1	1	6.6014	1.19893
Q07955	SRSF1	27858.7	Serine/arginine-rich splicing factor 1	3	3	19.2637	0.738411
P84103	SRSF3	19557.7	Serine/arginine-rich splicing factor 3	3	3	38.392	0.461973
P05455	SSB	47008.2	Lupus La protein	3	3	19.5816	0.578389
Q9UJZ1	STOML2	38648.2	Stomatin-like protein 2_ mitochondrial	3	2	19.8429	0.0587908
O60506	SYNCRIP	69830.8	Heterogeneous nuclear ribonucleoprotein Q	5	4	32.3391	0.217887
P37802	TAGLN2	22562.6	Transgelin-2	6	5	54.7225	0.826798
Q13148	TARDBP	45082.1	TAR DNA-binding protein 43	5	5	42.5981	0.123057
P17987	TCP1	60856.9	T-complex protein 1 subunit alpha	11	11	92.8613	0.320066
O60522	TDRD6	239996	Tudor domain-containing protein 6	3	3	17.1721	0.74905
P29401	TKT	68562.1	Transketolase	19	18	140.403	0.948218
P60174	TPI1	31076.2	Triosephosphate isomerase	18	16	188.829	0.972794
P62995	TRA2B	33779.8	Transformer-2 protein homolog beta	3	3	17.5049	0.193034
Q12931	TRAP1	80395.3	Heat shock protein 75 kDa_ mitochondrial	12	11	73.0929	1.03011
Q13263	TRIM28	90317.6	Transcription intermediary factor 1-beta	8	8	80.3639	1.28628
Q71U36;Q6PEY2	TUBA1A	50820	Tubulin alpha-1A chain	26	1	317.873	69.9055
P68363;Q9H853	TUBA1B	50836	Tubulin alpha-1B chain	30	0	371.92
Q9BQE3	TUBA1C	50579.7	Tubulin alpha-1C chain	24	1	305.08	0.939108
Q13748	TUBA3C	50644	Tubulin alpha-3C/D chain	17	1	200.387	24.6296
P68366	TUBA4A	50665.8	Tubulin alpha-4A chain	23	2	280.698	0.67137
Q9NY65	TUBA8	50778	Tubulin alpha-8 chain	13	2	155.175	0.40122
P07437;A6NNZ2;Q3ZCM7;Q9H4B7	TUBB	50127.2	Tubulin beta chain	30	7	380.181	0.522351
Q13885	TUBB2A	50306.3	Tubulin beta-2A chain	21	2	241.335	1.39
Q9BVA1	TUBB2B	50409.4	Tubulin beta-2B chain	20	0	260.23
Q13509	TUBB3	50889	Tubulin beta-3 chain	14	1	146.113	0.23588
P04350	TUBB4A	50042.1	Tubulin beta-4A chain	23	1	267.228	4.23061
P68371	TUBB4B	50287.4	Tubulin beta-4B chain	28	1	347.956	1.46602
Q9BUF5	TUBB6	50313.5	Tubulin beta-6 chain	8	3	83.8959	0.212267
P49411	TUFM	49883.8	Elongation factor Tu_ mitochondrial	11	11	100.302	0.309383
P10599	TXN	12022.7	Thioredoxin	3	3	18.262	0.71043
P26368	U2AF2	53843.3	Splicing factor U2AF 65 kDa subunit	5	5	31.6423	0.24356
P22314	UBA1	118933	Ubiquitin-like modifier-activating enzyme 1	28	26	211.197	0.881972
P62987;P0CG47;P0CG48;P62979	UBA52	15013.5	Ubiquitin-60S ribosomal protein L40	5	5	23.9922	1.03501
P09936	UCHL1	25166.6	Ubiquitin carboxyl-terminal hydrolase isozyme L1	4	4	28.7961	0.106549
O60701	UGDH	55708.5	UDP-glucose 6-dehydrogenase	17	16	177.489	3.24973
P55072	VCP	90006.3	Transitional endoplasmic reticulum ATPase	14	14	97.9539	0.358935
P08670	VIM	53708.8	Vimentin	15	14	94.7803	0.181352
Q9BQA1	WDR77	37465.8	Methylosome protein 50	3	3	19.1692	0.0980615
P13010	XRCC5	83275	X-ray repair cross-complementing protein 5	7	7	37.7203	0.35217
P12956	XRCC6	70128.3	X-ray repair cross-complementing protein 6	2	1	12.8741	0.00630055
P31946	YWHAB	28196.5	14-3-3 protein beta/alpha	9	4	82.2462	0.477447
P62258	YWHAE	29345	14-3-3 protein epsilon	13	10	137.68	0.64375
P61981	YWHAG	28473.7	14-3-3 protein gamma	9	5	77.5169	0.4094
P27348	YWHAQ	28049.4	14-3-3 protein theta	9	5	71.9069	3.71766
P63104;P31947;Q04917	YWHAZ	27916.2	14-3-3 protein zeta/delta	13	7	122.116	2.88886
